# Supplementary material for: Starvation-resistant cavefish reveal conserved mechanisms of starvation-induced hepatic lipotoxicity
Source: Life Sci Alliance. 2024 Mar 11;7(5):e202302458. doi: 10.26508/lsa.202302458 (PMC10927358; doi:10.26508/lsa.202302458)
Supplement: Supplementary file 1 [file LSA-2023-02458_TableS1.xlsx]

## Sheet: DGE_6dpf_Lipofermata-DMSO
Regulation	Ensembl ID	log2 Fold Change	Adj.Pval	Symbol	Chr	Type	Normalized Expression	6dpf_DMSO_1	6dpf_DMSO_2	6dpf_Lipofermata_1	6dpf_Lipofermata_2
Up	ENSDARG00000087017	9.15653	1.68e-15	si:dkey-11k2.7	7	protein_coding		2.54974	2	8.89902	9.60912
Up	ENSDARG00000068934	8.33579	4.58e-25	cyp1b1	13	protein_coding		2.94683	2	9.51436	9.42896
Up	ENSDARG00000099702	8.23019	6.04e-06	ahrra	24	protein_coding		2	2	6.13803	5.94054
Up	ENSDARG00000024904	7.72402	5.82e-05	stil	22	protein_coding		2	2	5.85333	5.22258
Up	ENSDARG00000075621	7.2034	0.000494	birc5a	12	protein_coding		2	2	5.47119	4.60724
Up	ENSDARG00000114451	6.93127	8.43e-08	mmp13a	10	protein_coding		2.54974	2	6.4608	7.52812
Up	ENSDARG00000105439	6.69318	0.00283	CU459186.7	7	lincRNA		2	2	4.94984	4.30328
Up	ENSDARG00000017742	6.412	0.00759	grm6a	8	protein_coding		2	2	3.72783	4.90351
Up	ENSDARG00000102687	6.22417	0.0146	CABZ01085139.1	22	protein_coding		2	2	4.86913	3.25646
Up	ENSDARG00000020702	6.08217	0.0169	odf2b	8	protein_coding		2	2	4.37967	3.9177
Up	ENSDARG00000101556	6.05476	0.0178	si:ch1073-475a24.1	5	protein_coding		2	2	4.0542	4.23397
Up	ENSDARG00000073936	6.05008	0.0019	BX511021.1	3	protein_coding		2	2.421	5.41543	5.32612
Up	ENSDARG00000114670	6.03573	1.3e-05	ube2c	6	protein_coding		2.54974	2	6.3312	6.10485
Up	ENSDARG00000055229	5.99234	0.021	ncs1a	5	protein_coding		2	2	4.25814	3.9177
Up	ENSDARG00000117703	5.82864	0.0346	CR354549.10	25	lincRNA		2	2	3.30536	4.43264
Up	ENSDARG00000073820	5.8237	0.0339	zgc:174917	14	protein_coding		2	2	3.42313	4.36941
Up	ENSDARG00000037815	5.75826	0.0424	b4galt5	23	protein_coding		2	2	4.43679	3.10941
Up	ENSDARG00000093877	5.71347	0.0435	si:zfos-2330d3.7	1	protein_coding		2	2	4.25814	3.3899
Up	ENSDARG00000076186	5.6942	0.0434	lrrc3cb	3	protein_coding		2	2	3.63324	4.08448
Up	ENSDARG00000078801	5.6942	0.0434	msantd1	7	protein_coding		2	2	3.63324	4.08448
Up	ENSDARG00000092152	5.65613	0.0486	si:dkey-4c15.9	22	protein_coding		2	2	4.19331	3.3899
Up	ENSDARG00000113977	5.62001	1.65e-06	fthl29	3	protein_coding		2.7619	2	6.17208	6.55195
Up	ENSDARG00000098440	5.61356	0.0507	si:ch211-62a1.4	13	protein_coding		2	2	3.90022	3.72908
Up	ENSDARG00000052618	5.60643	0.00922	ahrrb	2	protein_coding		2	3.23597	6.62956	7.31812
Up	ENSDARG00000087191	5.5789	0.0628	wdr93	7	protein_coding		2	2	4.32018	2.94566
Up	ENSDARG00000102776	5.56943	0.000201	cxcl19	7	protein_coding		2.54974	2	5.41543	6.06549
Up	ENSDARG00000016584	5.56378	0.0567	rgs7a	17	protein_coding		2	2	3.63324	3.9177
Up	ENSDARG00000098963	5.53411	0.0622	pcdh1g13	10	protein_coding		2	2	4.0542	3.3899
Up	ENSDARG00000059387	5.49387	0.0655	fgf7	18	protein_coding		2	2	3.63324	3.82647
Up	ENSDARG00000104919	5.3466	2.65e-07	si:ch211-153b23.3 ENSDARG00000104919	14	protein_coding		2.54974	2.74649	6.01212	6.95871
Up	ENSDARG00000074379	5.30305	0.000658	knstrn	1	protein_coding		2.54974	2	5.67487	5.35905
Up	ENSDARG00000013787	5.22861	0.037	gucy1a1	1	protein_coding		2	2.421	2.50631	5.51327
Up	ENSDARG00000117734	5.1893	0.00108	CABZ01044023.1	15	lincRNA		2.54974	2	5.38672	5.45354
Up	ENSDARG00000116586	5.12694	0.00144	fthl27	3	protein_coding		2.54974	2	5.26582	5.45354
Up	ENSDARG00000068738	5.10234	0.0283	cox5b2 ENSDARG00000068738	13	protein_coding		2.3009	2	4.69274	4.30328
Up	ENSDARG00000097714	4.92016	1.86e-17	FP017215.1	3	lincRNA		3.39142	3.6008	7.92859	7.6462
Up	ENSDARG00000098256	4.87341	0.0397	si:ch73-329n5.6	12	protein_coding		2	3.23597	5.74441	6.72611
Up	ENSDARG00000025043	4.7515	0.00421	trip13	16	protein_coding		2	2.74649	5.29701	4.99013
Up	ENSDARG00000043137	4.73405	2.44e-07	cdca8	19	protein_coding		2.94683	2.74649	6.80254	6.14316
Up	ENSDARG00000012366	4.58064	0.0269	fbp2	5	protein_coding		2	2.74649	2.50631	5.91862
Up	ENSDARG00000078754	4.49489	0.0912	gra	16	protein_coding		2	2.421	3.532	4.49322
Up	ENSDARG00000102594	4.47226	0.0184	zgc:194627	22	protein_coding		2.54974	2	4.32018	5.11104
Up	ENSDARG00000062788	4.45931	0.00912	irg1l	14	protein_coding		2.54974	4.34091	6.85587	8.14336
Up	ENSDARG00000022139	4.45586	2.92e-06	ocstamp	8	protein_coding		2.94683	2.74649	6.40463	6.06549
Up	ENSDARG00000061634	4.4038	9.1e-82	aifm4	15	protein_coding		6.2893	6.16531	10.5514	10.5751
Up	ENSDARG00000031894	4.2484	2.05e-05	lef1	1	protein_coding		2.94683	2.74649	6.22168	5.85079
Up	ENSDARG00000092651	4.23459	0.0353	si:dkey-57a22.11 ENSDARG00000092651	9	protein_coding		2.54974	2	4.82701	4.23397
Up	ENSDARG00000089556	4.09168	0.0127	si:dkey-63j12.4	20	protein_coding		2.7619	2	4.82701	5.03157
Up	ENSDARG00000031952	4.00138	1.03e-31	mb	1	protein_coding		5.29463	4.82768	8.94158	8.93445
Up	ENSDARG00000104943	4.00018	0.0637	mad2l1bp ENSDARG00000104943	13	protein_coding		2.54974	2	4.59574	4.08448
Up	ENSDARG00000101789	3.97189	1.53e-05	cyp1c2	17	protein_coding		2.54974	3.6008	5.93491	6.53764
Up	ENSDARG00000036897	3.96951	0.0196	sgms2b	23	protein_coding		2.7619	2	4.7389	4.90351
Up	ENSDARG00000096906	3.87631	0.0596	si:dkey-7i4.24 ENSDARG00000096906	15	protein_coding		2	2.74649	4.37967	4.49322
Up	ENSDARG00000117321	3.85405	0.0651	CZQB01066256.1	1	lincRNA		2	2.74649	4.69274	4.08448
Up	ENSDARG00000093198	3.8372	1.69e-52	c3a.4	1	protein_coding		7.35362	6.81291	10.6293	11.1614
Up	ENSDARG00000069917	3.83699	0.000405	ska3	9	protein_coding		2.54974	3.23597	5.85333	5.59846
Up	ENSDARG00000043004	3.83184	0.0999	si:dkeyp-117h8.4	20	protein_coding		2.54974	2	4.69274	3.51204
Up	ENSDARG00000094210	3.82178	9.44e-15	fthl31	3	protein_coding		4.08635	4.34091	7.72578	7.67917
Up	ENSDARG00000013476	3.80302	6.52e-05	arhgef39	4	protein_coding		3.25789	2.74649	5.97403	6.02503
Up	ENSDARG00000098650	3.78251	3.24e-11	iqgap3	16	protein_coding		4.23589	3.6008	7.58124	7.14958
Up	ENSDARG00000102753	3.78109	0.00678	si:dkey-109l4.3	14	protein_coding		2.54974	2.74649	5.23394	4.99013
Up	ENSDARG00000105526	3.7755	0.0786	CR318601.1	7	lincRNA		2	2.74649	3.90022	4.7129
Up	ENSDARG00000111290	3.6747	0.0348	ERG28	17	protein_coding		2.54974	2.421	4.43679	4.81135
Up	ENSDARG00000117251	3.65579	0.0975	CABZ01043506.2	21	lincRNA		2	2.74649	4.49174	4.0035
Up	ENSDARG00000058734	3.60289	1.5e-84	prdx1	2	protein_coding		9.07728	8.62336	12.4677	12.4639
Up	ENSDARG00000074671	3.5869	6.89e-05	nptx1l ENSDARG00000074671	3	protein_coding		3.25789	3.23597	6.48808	5.65258
Up	ENSDARG00000117525	3.57414	0.0683	FQ311924.2	5	lincRNA		2.7619	2	4.78363	4.08448
Up	ENSDARG00000018165	3.56266	0.000102	depdc1a	8	protein_coding		3.51363	2.74649	6.20534	5.89636
Up	ENSDARG00000089399	3.53644	0.00403	tmem176l.2	16	protein_coding		6.10716	4.52203	8.14545	9.45965
Up	ENSDARG00000003200	3.52283	9.73e-05	foxm1	4	protein_coding		3.25789	3.23597	6.36102	5.70474
Up	ENSDARG00000091271	3.51441	0.000562	cenpt	21	protein_coding		2.54974	3.6008	5.97403	5.70474
Up	ENSDARG00000098834	3.4989	8.16e-14	sox4b	16	protein_coding		4.49523	5.191	8.52717	7.67264
Up	ENSDARG00000077169	3.45205	1.06e-08	si:ch211-153b23.4 ENSDARG00000077169	14	protein_coding		4.08635	3.89173	6.80254	7.31812
Up	ENSDARG00000077029	3.44205	8.97e-07	bub1	20	protein_coding		4.43463	2.74649	6.87667	6.96941
Up	ENSDARG00000029944	3.43532	0.0105	parpbp	4	protein_coding		2.54974	3.01189	5.16799	5.07185
Up	ENSDARG00000061468	3.42779	3.57e-08	ncaph	5	protein_coding		3.73079	4.13373	7.1053	6.79991
Up	ENSDARG00000075698	3.41109	0.0603	nkpd1	11	protein_coding		2.94683	2	5.16799	3.9177
Up	ENSDARG00000038066	3.41106	0.0114	kpna2	3	protein_coding		6.2893	4.13373	9.08026	8.66502
Up	ENSDARG00000011262	3.40968	0.0151	traip	11	protein_coding		3.25789	2	5.41543	4.90351
Up	ENSDARG00000094892	3.39101	0.0323	cenph ENSDARG00000094892	8	protein_coding		2.54974	2.74649	5.09887	4.36941
Up	ENSDARG00000045167	3.36566	2.49e-07	dlgap5	12	protein_coding		4.49523	3.23597	7.3179	6.73867
Up	ENSDARG00000103754	3.35834	1.12e-10	aspm ENSDARG00000103754	22	protein_coding		5.29463	3.6008	7.91358	7.85681
Up	ENSDARG00000044491	3.3194	8.96e-09	kif20a	21	protein_coding		4.49523	3.89173	7.55568	6.90398
Up	ENSDARG00000012485	3.31796	0.00794	aurka	6	protein_coding		3.51363	2	5.67487	5.22258
Up	ENSDARG00000093612	3.30916	0.0674	si:dkey-92i17.2	14	protein_coding		2.94683	2	4.78363	4.36941
Up	ENSDARG00000024488	3.28118	4.19e-20	top2a	12	protein_coding		6.65068	5.29427	9.39691	9.33279
Up	ENSDARG00000043640	3.27216	0.00325	cenpn	18	protein_coding		3.25789	2.74649	5.57662	5.42273
Up	ENSDARG00000075459	3.27068	0.00269	ptpn20	13	protein_coding		2.54974	3.6008	5.62658	5.62577
Up	ENSDARG00000014943	3.26259	5.43e-12	kif23	18	protein_coding		4.99227	4.34091	7.98235	7.54967
Up	ENSDARG00000100741	3.21983	3e-07	cdc20	2	protein_coding		4.37138	3.6008	7.11409	6.75113
Up	ENSDARG00000007127	3.21195	1.4e-34	acat2	20	protein_coding		7.98075	7.05271	10.8418	10.7373
Up	ENSDARG00000117241	3.1917	0.000185	CABZ01067657.1	15	lincRNA		4.16306	2.74649	6.7584	5.89636
Up	ENSDARG00000044437	3.18494	0.00529	cdca5	5	protein_coding		3.25789	2.74649	5.35743	5.48371
Up	ENSDARG00000069326	3.16976	0.00138	mus81	7	protein_coding		2.94683	3.6008	6.06743	5.45354
Up	ENSDARG00000104999	3.15796	0.0621	CT027980.1	13	lincRNA		2.54974	2.74649	4.32018	4.81135
Up	ENSDARG00000008022	3.15505	0.0263	kif18a	7	protein_coding		2	3.6008	5.35743	5.07185
Up	ENSDARG00000057323	3.13402	3.15e-10	e2f8	7	protein_coding		4.71498	4.34091	7.45557	7.45386
Up	ENSDARG00000001767	3.13068	5.72e-11	slc29a2	21	protein_coding		4.60928	4.95922	7.96788	7.39951
Up	ENSDARG00000008333	3.12564	1.64e-09	znfl2a	2	protein_coding		4.90563	4.13373	7.69098	7.27564
Up	ENSDARG00000105367	3.12557	0.00051	si:dkey-88n24.11	7	protein_coding		2.94683	3.89173	6.04923	5.98341
Up	ENSDARG00000112637	3.10829	0.0837	ANOS1	9	protein_coding		2	3.23597	4.25814	4.99013
Up	ENSDARG00000004713	3.09738	0.000404	mad2l1	7	protein_coding		4.08635	2.74649	6.48808	5.89636
Up	ENSDARG00000020711	3.08884	2.57e-15	rrm2	20	protein_coding		5.45577	5.29427	8.59775	8.03547
Up	ENSDARG00000013730	3.0716	0.0964	slc4a4a	5	protein_coding		2.54974	2.74649	5.09887	3.51204
Up	ENSDARG00000051923	3.06666	4.15e-06	ccnb1	5	protein_coding		4.81345	3.23597	7.31028	6.75113
Up	ENSDARG00000055523	3.06309	3.56e-09	slc22a6l	21	protein_coding		4.23589	4.82768	7.32548	7.39951
Up	ENSDARG00000100918	3.0385	6.92e-05	prc1a	25	protein_coding		4.60928	2.74649	6.80254	6.59405
Up	ENSDARG00000098315	3.03848	8.17e-96	cyp1a	18	protein_coding		13.7101	13.5641	16.6141	16.7377
Up	ENSDARG00000078654	3.03715	1.2e-12	tpx2	23	protein_coding		5.48594	4.68294	8.19183	7.90777
Up	ENSDARG00000101322	3.02074	0.000606	tfr1a	2	protein_coding		3.11073	3.89173	6.10316	5.91862
Up	ENSDARG00000089706	3.01754	0.000131	si:ch211-276a23.5	7	protein_coding		3.73079	3.6008	6.04923	6.38615
Up	ENSDARG00000076797	3.01703	0.0176	si:dkey-178o16.4	6	protein_coding		6.08761	4.13373	8.07072	8.53779
Up	ENSDARG00000100019	2.99509	0.000863	arhgap11a	17	protein_coding		4.16306	2.74649	6.54115	5.75509
Up	ENSDARG00000006060	2.99323	1.63e-05	crybg1b	4	protein_coding		4.60928	3.23597	6.97637	6.59405
Up	ENSDARG00000104566	2.98795	0.0661	foxi1	12	protein_coding		3.25789	2	4.69274	4.90351
Up	ENSDARG00000005619	2.97487	0.0347	nek2	20	protein_coding		3.51363	2	4.98857	5.29243
Up	ENSDARG00000040110	2.92995	5.22e-05	kif20bb	12	protein_coding		4.60928	3.23597	7.02375	6.37008
Up	ENSDARG00000098529	2.92938	1.05e-05	ccne2 ENSDARG00000098529	16	protein_coding		3.51363	4.82768	7.08758	6.71343
Up	ENSDARG00000007371	2.92414	0.00333	slc26a3.1	4	protein_coding		3.82823	3.23597	4.94984	6.62144
Up	ENSDARG00000055133	2.92185	5.48e-09	cenpf	17	protein_coding		5.54446	4.13373	7.84136	7.77378
Up	ENSDARG00000098992	2.91937	0.00315	zgc:114119	19	protein_coding		3.51363	3.23597	6.04923	5.32612
Up	ENSDARG00000007697	2.9119	0.0466	fabp7a	17	protein_coding		2.94683	2.74649	5.02628	4.60724
Up	ENSDARG00000056984	2.9119	0.0466	rad9a	14	protein_coding		2.94683	2.74649	5.02628	4.60724
Up	ENSDARG00000008803	2.8897	6.75e-05	marcksb ENSDARG00000008803	17	protein_coding		4.37138	4.13373	7.44168	5.89636
Up	ENSDARG00000075012	2.88922	0.0492	glra2	9	protein_coding		2.94683	2.74649	4.94984	4.66104
Up	ENSDARG00000089908	2.88455	0.0184	DEPDC4 ENSDARG00000089908	4	protein_coding		2.94683	3.23597	5.47119	4.90351
Up	ENSDARG00000068759	2.88333	0.000573	si:ch211-244o22.2	5	protein_coding		3.73079	3.6008	6.3757	5.75509
Up	ENSDARG00000036180	2.86619	0.0524	ccnb2	7	protein_coding		2.94683	2.74649	4.86913	4.7129
Up	ENSDARG00000055395	2.86485	0.00812	foxq1b	20	protein_coding		2.94683	3.6008	5.23394	5.75509
Up	ENSDARG00000034855	2.86039	0.0183	ccnb3	7	protein_coding		3.9195	2	5.52487	5.59846
Up	ENSDARG00000096554	2.85816	6.39e-05	si:dkey-25o16.4	1	protein_coding		4.60928	3.23597	6.73581	6.59405
Up	ENSDARG00000059690	2.85695	0.0564	slc29a4	3	protein_coding		2.94683	2.74649	5.02628	4.49322
Up	ENSDARG00000034173	2.83291	0.0481	prkcq	4	protein_coding		7.15196	4.82768	9.15025	9.23419
Up	ENSDARG00000058206	2.82948	2.46e-13	si:ch211-153b23.5	14	protein_coding		6.56846	5.29427	8.72647	8.96685
Up	ENSDARG00000007278	2.82703	7.25e-05	ect2	11	protein_coding		3.51363	4.52203	6.65386	6.46388
Up	ENSDARG00000015460	2.82364	5.42e-06	racgap1	23	protein_coding		4.9496	3.6008	7.06057	7.04217
Up	ENSDARG00000010948	2.80779	0.024	kif11	17	protein_coding		5.94283	4.0178	7.98713	7.9462
Up	ENSDARG00000071410	2.80227	0.0107	cks2	22	protein_coding		3.25789	3.23597	5.38672	5.42273
Up	ENSDARG00000044752	2.78424	0.000846	p2rx4a	21	protein_coding		4.08635	3.23597	6.20534	6.02503
Up	ENSDARG00000091150	2.78367	0.00173	mki67	12	protein_coding		7.17992	5.64627	9.42365	9.26492
Up	ENSDARG00000076221	2.7827	2.74e-25	fthl28	3	protein_coding		6.62379	6.79541	9.29632	9.57449
Up	ENSDARG00000007289	2.78028	4.73e-05	metrnlb	1	protein_coding		3.82823	4.34091	6.61726	6.46388
Up	ENSDARG00000117518	2.77843	0.00223	CABZ01067169.1	7	lincRNA		3.51363	3.6008	5.67487	5.98341
Up	ENSDARG00000021794	2.7742	8.13e-06	hmmr	14	protein_coding		4.90563	3.89173	7.37016	6.66159
Up	ENSDARG00000030759	2.77318	0.0343	melk	1	protein_coding		3.25789	2.74649	5.02628	5.07185
Up	ENSDARG00000071009	2.76698	1.12e-05	kif20ba	17	protein_coding		4.00533	4.52203	6.82411	6.67473
Up	ENSDARG00000070239	2.76174	7.59e-06	knl1	1	protein_coding		4.60928	4.0178	6.64176	7.0623
Up	ENSDARG00000105230	2.76145	0.0775	fgf4 ENSDARG00000105230	7	protein_coding		3.51363	2	5.29701	4.49322
Up	ENSDARG00000035350	2.75264	0.0358	ins	5	protein_coding		3.9195	2	5.85333	4.90351
Up	ENSDARG00000039020	2.73247	0.0179	fbxo5	13	protein_coding		3.25789	3.23597	5.67487	4.90351
Up	ENSDARG00000042577	2.72761	0.00823	batf3	20	protein_coding		3.9195	2.74649	5.47119	5.89636
Up	ENSDARG00000105018	2.71634	0.0014	lrrc20	12	protein_coding		3.51363	3.89173	5.9546	6.00437
Up	ENSDARG00000032496	2.69992	5.86e-38	pon1	16	protein_coding		7.85922	7.61814	10.4327	10.4199
Up	ENSDARG00000028164	2.69503	0.0462	cst14a.1	24	protein_coding		2.54974	3.6008	5.49828	4.60724
Up	ENSDARG00000100573	2.68407	0.0019	ckap2l ENSDARG00000100573	5	protein_coding		4.08635	3.23597	6.13803	5.89636
Up	ENSDARG00000005993	2.68154	2.65e-05	prc1b	7	protein_coding		5.07401	3.6008	7.09647	6.93706
Up	ENSDARG00000034207	2.67979	0.00117	cx44.2	6	protein_coding		3.73079	3.89173	5.76686	6.35384
Up	ENSDARG00000103013	2.67813	0.0908	pcdh1g22	10	protein_coding		2.94683	2.74649	4.49174	4.76297
Up	ENSDARG00000074148	2.67253	0.0729	rbpjl	6	protein_coding		3.11073	2.74649	5.13384	4.36941
Up	ENSDARG00000035468	2.66864	0.0381	slc25a25b	5	protein_coding		3.39142	2.74649	5.26582	4.90351
Up	ENSDARG00000042984	2.65708	5.56e-06	fpr1	16	protein_coding		4.60928	4.34091	7.06057	6.75113
Up	ENSDARG00000002479	2.65078	6.44e-07	ercc6l	5	protein_coding		4.49523	5.48098	7.84136	7.14958
Up	ENSDARG00000012881	2.64891	0.0268	slc4a1a	3	protein_coding		2.54974	3.89173	5.47119	5.29243
Up	ENSDARG00000103914	2.64265	0.0824	THEM6	2	protein_coding		3.11073	2.74649	5.16799	4.23397
Up	ENSDARG00000024746	2.64189	0.000949	hsp90aa1.2	20	protein_coding		8.8144	7.4494	11.0689	10.7451
Up	ENSDARG00000095339	2.63436	0.00161	si:dkeyp-44a8.4	14	protein_coding		3.39142	4.34091	6.4608	5.82745
Up	ENSDARG00000077822	2.61541	0.0171	si:dkey-6i22.5	14	protein_coding		3.25789	3.42989	5.32754	5.42273
Up	ENSDARG00000071208	2.60979	0.000197	wnt4	11	protein_coding		4.37138	3.89173	6.66586	6.26976
Up	ENSDARG00000068175	2.60908	0.0064	ing5b	2	protein_coding		3.25789	3.89173	5.78897	5.65258
Up	ENSDARG00000067549	2.60837	6.73e-08	adamts12	5	protein_coding		4.90563	4.95922	7.3992	7.34303
Up	ENSDARG00000011042	2.59296	0.025	pgbd5	13	protein_coding		3.51363	3.01189	5.49828	5.07185
Up	ENSDARG00000034773	2.5925	7.69e-07	ncapd3	1	protein_coding		4.99227	4.52203	7.1315	7.267
Up	ENSDARG00000041361	2.58249	0.000215	ttk	16	protein_coding		4.99227	3.42989	6.67775	6.91509
Up	ENSDARG00000093622	2.57612	0.00629	spc24	3	protein_coding		4.37138	2.74649	6.1207	5.89636
Up	ENSDARG00000083189	2.57301	0.0564	arhgap19	22	protein_coding		2.94683	3.23597	5.06303	4.81135
Up	ENSDARG00000001313	2.56194	0.0125	g2e3	17	protein_coding		4.08635	2.74649	5.7216	5.70474
Up	ENSDARG00000002304	2.55724	0.0648	gins2 ENSDARG00000002304	18	protein_coding		2.54974	3.6008	5.16799	4.81135
Up	ENSDARG00000101629	2.54062	0.00236	CABZ01079192.1	18	protein_coding		3.9195	4.0178	5.55098	6.59405
Up	ENSDARG00000104114	2.53811	0.0609	kmt5ab ENSDARG00000104114	5	protein_coding		4.08635	2	5.89469	4.81135
Up	ENSDARG00000045898	2.52496	0.00441	si:ch211-152c2.3	4	protein_coding		3.25789	4.52203	6.55411	5.65258
Up	ENSDARG00000044485	2.52002	0.000636	sall4	23	protein_coding		5.07401	3.23597	6.84536	6.67473
Up	ENSDARG00000005462	2.51749	1.14e-06	kif4	21	protein_coding		5.42495	4.52203	7.63105	7.21399
Up	ENSDARG00000011094	2.50091	1.17e-05	ccna2 ENSDARG00000011094	14	protein_coding		5.15136	4.34091	7.3992	6.84709
Up	ENSDARG00000097250	2.49978	0.0742	si:dkey-42l23.9	15	protein_coding		3.9195	2	5.29701	5.14919
Up	ENSDARG00000017744	2.49926	9.7e-11	smc2	1	protein_coding		6.53998	5.48098	8.65905	8.45264
Up	ENSDARG00000003475	2.49638	7.02e-12	sult1st5	23	protein_coding		5.85307	5.68479	8.14116	8.226
Up	ENSDARG00000070109	2.48933	5.64e-08	ncapg	1	protein_coding		5.75735	5.02075	8.08866	7.52087
Up	ENSDARG00000013839	2.48147	0.04	aldh3b1	3	protein_coding		3.9195	2.74649	5.97403	4.66104
Up	ENSDARG00000089856	2.47919	0.00052	cita	5	protein_coding		4.76505	3.6008	6.64176	6.46388
Up	ENSDARG00000016695	2.47626	1.1e-08	p2rx1	5	protein_coding		5.89865	5.07976	8.09311	7.77378
Up	ENSDARG00000075354	2.47579	0.000117	espl1	6	protein_coding		5.07401	3.89173	7.11409	6.66159
Up	ENSDARG00000096689	2.47086	0.0496	si:dkey-66i24.9	3	protein_coding		3.25789	3.23597	5.41543	4.7129
Up	ENSDARG00000099194	2.44364	3.33e-09	CABZ01058261.1	25	protein_coding		5.65483	5.29427	7.87276	7.79198
Up	ENSDARG00000037640	2.43048	5.59e-05	aurkb	14	protein_coding		5.07401	4.13373	7.07863	6.79991
Up	ENSDARG00000088634	2.42233	0.000198	adcy1b	2	protein_coding		4.43463	4.34091	6.4608	6.67473
Up	ENSDARG00000060917	2.41174	3.48e-07	anln	19	protein_coding		5.07401	5.39064	7.72004	7.267
Up	ENSDARG00000015070	2.40856	1.5e-06	pola2	8	protein_coding		5.42495	4.68294	7.47616	7.30128
Up	ENSDARG00000033273	2.40666	0.0025	primpol	1	protein_coding		4.08635	3.89173	6.01212	6.14316
Up	ENSDARG00000105142	2.40592	3.58e-37	tcirg1b	14	protein_coding		9.9172	9.46925	12.1324	12.096
Up	ENSDARG00000016301	2.40003	0.0132	zgc:65894	1	protein_coding		3.73079	3.6008	5.41543	5.85079
Up	ENSDARG00000105073	2.39647	0.0592	CU655961.2	15	protein_coding		3.25789	3.23597	5.16799	4.90351
Up	ENSDARG00000054846	2.37426	9e-12	CU657980.1	23	unprocessed_pseudogene		5.94283	6.02222	8.28811	8.26995
Up	ENSDARG00000076913	2.37259	0.00263	eme1	12	protein_coding		4.49523	3.6008	6.04923	6.38615
Up	ENSDARG00000045853	2.37037	0.0354	rad51ap1	4	protein_coding		4.08635	2.74649	5.83219	5.14919
Up	ENSDARG00000010487	2.36985	5.84e-05	sae1	15	protein_coding		5.9857	4.13373	7.82005	7.39951
Up	ENSDARG00000078803	2.35165	7.85e-08	gas2l1	5	protein_coding		5.18853	5.64627	7.67326	7.6462
Up	ENSDARG00000092134	2.34846	0.0625	rad54b	16	protein_coding		3.73079	2.74649	5.20134	5.11104
Up	ENSDARG00000098746	2.34276	1.41e-19	dhrs13l1	14	protein_coding		7.01381	7.2836	9.35677	9.55331
Up	ENSDARG00000103907	2.34245	0.00229	sgo1	19	protein_coding		4.08635	4.13373	6.25383	6.04541
Up	ENSDARG00000007377	2.34192	7.02e-25	odc1	17	protein_coding		7.77618	8.19995	10.2304	10.4042
Up	ENSDARG00000074915	2.33776	0.0447	etaa1	1	protein_coding		4.00533	2.74649	5.67487	5.11104
Up	ENSDARG00000021579	2.33685	0.0168	orc5	4	protein_coding		4.08635	3.23597	5.83219	5.54223
Up	ENSDARG00000074317	2.33632	0.049	fam20ca	3	protein_coding		3.9195	2.74649	5.49828	5.14919
Up	ENSDARG00000005454	2.33562	0.000589	tacc3	13	protein_coding		5.80601	3.6008	7.46247	7.16828
Up	ENSDARG00000063385	2.33365	4.92e-07	cenpe	1	protein_coding		5.65483	4.95922	7.65532	7.51357
Up	ENSDARG00000005098	2.33047	0.0313	zgc:86764	21	protein_coding		4.08635	3.23597	6.22168	4.81135
Up	ENSDARG00000015559	2.32322	0.0333	fstl1a	1	protein_coding		4.49523	2.74649	6.40463	5.07185
Up	ENSDARG00000033364	2.30621	4.79e-41	mgst3b	13	protein_coding		9.97951	10.2857	12.4172	12.4639
Up	ENSDARG00000005058	2.30514	3.24e-10	ncapd2	2	protein_coding		6.21918	5.72232	8.28422	8.18985
Up	ENSDARG00000063481	2.29325	1.77e-06	si:ch211-214j24.15	4	protein_coding		6.32312	4.89495	8.09754	7.92985
Up	ENSDARG00000077089	2.28591	0.00385	blm	18	protein_coding		4.60928	3.6008	6.3757	6.08531
Up	ENSDARG00000017034	2.26568	3.14e-27	sqor	25	protein_coding		8.15988	8.4883	10.5162	10.6402
Up	ENSDARG00000075229	2.25767	2.56e-05	slc46a2	10	protein_coding		5.29463	4.68294	7.29491	6.99057
Up	ENSDARG00000034368	2.2533	5.38e-20	hexb	5	protein_coding		8.63751	7.92214	10.5546	10.5882
Up	ENSDARG00000077691	2.2494	5.79e-12	slc13a5a	21	protein_coding		6.25466	6.3683	8.59462	8.39824
Up	ENSDARG00000045815	2.24491	0.00575	mcm10	4	protein_coding		4.23589	3.89173	5.89469	6.16194
Up	ENSDARG00000071694	2.2429	0.000111	ndc80	12	protein_coding		5.48594	4.52203	7.52308	6.81185
Up	ENSDARG00000061081	2.22947	0.012	arpp21	19	protein_coding		3.9195	3.89173	5.78897	5.80373
Up	ENSDARG00000103470	2.21358	0.0736	polm	10	protein_coding		3.51363	3.23597	4.94984	5.22258
Up	ENSDARG00000092652	2.19882	0.0205	qrfpr4	21	protein_coding		4.00533	3.6008	5.78897	5.54223
Up	ENSDARG00000038176	2.19737	3.29e-05	cyb561	3	protein_coding		5.18853	4.95922	7.35542	6.89278
Up	ENSDARG00000105473	2.19441	0.00426	si:cabz01036006.1	7	protein_coding		4.08635	4.34091	6.1888	6.08531
Up	ENSDARG00000098646	2.19402	1.79e-05	mthfd2	5	protein_coding		5.42495	4.82768	7.27938	7.19588
Up	ENSDARG00000028012	2.19375	2.71e-12	tpmt.2	19	protein_coding		6.79023	6.3683	8.83936	8.65842
Up	ENSDARG00000099874	2.1915	0.0127	agap2	23	protein_coding		5.18853	3.23597	6.99551	5.87376
Up	ENSDARG00000002403	2.18641	0.00239	nusap1	13	protein_coding		5.42495	3.6008	6.86631	6.81185
Up	ENSDARG00000036546	2.18312	0.0058	pdxkb	1	protein_coding		4.00533	4.34091	5.97403	6.18048
Up	ENSDARG00000116863	2.17758	0.0117	CU984579.1	5	protein_coding		3.9195	4.24103	6.28528	5.54223
Up	ENSDARG00000117133	2.17471	0.0476	cst14b.1	5	protein_coding		7.44861	5.75889	9.15451	8.77585
Up	ENSDARG00000035631	2.17087	2.29e-07	sdf2l1	5	protein_coding		7.16134	5.72232	8.86039	8.6518
Up	ENSDARG00000003902	2.16819	0.0803	ctsl.1	17	protein_coding		7.53774	5.64627	8.81263	9.19369
Up	ENSDARG00000061841	2.16717	3.16e-14	tiparp	18	protein_coding		6.74103	6.81291	8.87855	8.92349
Up	ENSDARG00000100558	2.1647	5.84e-07	slbp	14	protein_coding		5.68115	5.39064	7.64324	7.59184
Up	ENSDARG00000102245	2.16122	0.000328	tk1	11	protein_coding		4.37138	5.39064	6.92738	6.96941
Up	ENSDARG00000038882	2.15856	2.17e-07	smc4	15	protein_coding		7.12345	5.72232	8.79908	8.63509
Up	ENSDARG00000059370	2.15059	0.00545	nr1d4b	11	protein_coding		4.00533	4.60473	6.4745	5.91862
Up	ENSDARG00000061385	2.12872	0.0248	haus3	7	protein_coding		3.39142	4.52203	6.13803	5.51327
Up	ENSDARG00000015343	2.12689	1.07e-39	pgd	23	protein_coding		11.2581	11.0208	13.2212	13.3177
Up	ENSDARG00000092290	2.11921	0.0745	si:dkeyp-26a9.2 ENSDARG00000092290	1	protein_coding		3.73079	3.23597	5.29701	5.07185
Up	ENSDARG00000007221	2.11728	0.00183	pbk	20	protein_coding		5.54446	3.89173	7.07863	6.79991
Up	ENSDARG00000105479	2.11522	0.00696	si:ch211-126c2.4 ENSDARG00000105479	14	protein_coding		4.23589	4.34091	6.43299	5.80373
Up	ENSDARG00000094316	2.11047	0.00345	si:rp71-80o10.4	23	protein_coding		5.87604	3.6008	7.21551	7.11144
Up	ENSDARG00000040295	2.10387	0.00584	apoeb	16	protein_coding		10.7311	9.44981	12.4254	12.2258
Up	ENSDARG00000076228	2.10251	0.00403	kif2c	2	protein_coding		5.22477	3.75359	6.76956	6.46388
Up	ENSDARG00000097973	2.10082	0.0164	si:ch1073-190k2.1 ENSDARG00000097973	15	protein_coding		3.51363	4.68294	6.10316	5.91862
Up	ENSDARG00000062688	2.10067	0.0105	gpnmb	19	protein_coding		4.71498	3.6008	6.15515	6.14316
Up	ENSDARG00000054929	2.09851	0.00195	zgc:110540	21	protein_coding		4.81345	4.34091	6.72439	6.26976
Up	ENSDARG00000076554	2.09052	2.28e-11	cdkn1a	22	protein_coding		6.72847	6.48205	8.55968	8.75745
Up	ENSDARG00000074927	2.08381	0.026	bub1bb	17	protein_coding		3.9195	3.89173	5.7216	5.59846
Up	ENSDARG00000101362	2.08223	5.5e-06	mibp	22	protein_coding		5.75735	5.29427	7.6851	7.38359
Up	ENSDARG00000079501	2.07978	7.82e-05	si:ch211-149l1.2	1	protein_coding		5.89865	4.82768	7.6673	7.22296
Up	ENSDARG00000005284	2.07116	0.0478	fbxl15	12	protein_coding		3.25789	4.34091	5.85333	5.29243
Up	ENSDARG00000036636	2.07103	0.0952	ebpl	1	protein_coding		4.08635	2.74649	5.35743	5.14919
Up	ENSDARG00000079175	2.0652	5.44e-23	si:ch211-79k12.1	16	protein_coding		10.5048	9.90419	12.2341	12.3627
Up	ENSDARG00000098162	2.06513	1.12e-14	zgc:77748	3	protein_coding		7.16134	7.06737	9.21087	9.08719
Up	ENSDARG00000023002	2.06357	0.0793	dtl	20	protein_coding		3.51363	3.6008	5.35743	4.99013
Up	ENSDARG00000016594	2.06248	0.0844	haus4	5	protein_coding		4.23589	2.74649	5.57662	5.18635
Up	ENSDARG00000044807	2.05909	0.00184	dck	21	protein_coding		4.90563	4.34091	6.4608	6.62144
Up	ENSDARG00000058471	2.05888	4.28e-07	plk1 ENSDARG00000058471	1	protein_coding		5.80601	5.99181	8.07523	7.65286
Up	ENSDARG00000087704	2.04245	0.0554	gfra3 ENSDARG00000087704	14	protein_coding		4.37138	3.23597	6.08541	5.07185
Up	ENSDARG00000060023	2.04066	0.000524	ncapg2	7	protein_coding		4.71498	5.07976	6.79163	6.77573
Up	ENSDARG00000079097	2.03808	5.29e-08	tanc2a	3	protein_coding		6.49618	5.92901	8.36738	8.08551
Up	ENSDARG00000005541	2.02771	3.55e-06	wif1	4	protein_coding		6.38848	5.39064	7.9236	7.98363
Up	ENSDARG00000070094	2.02654	0.00149	sytl1	19	protein_coding		5.32833	5.13645	7.6851	6.26976
Up	ENSDARG00000058968	2.02507	0.0748	haus1	21	protein_coding		4.23589	3.01189	5.69843	5.14919
Up	ENSDARG00000004169	2.00862	4.27e-07	stmn1a	19	protein_coding		6.32312	5.86335	8.27642	7.82181
Up	ENSDARG00000014685	2.00392	0.00031	esco2	20	protein_coding		5.48594	4.82768	7.30261	6.84709
Up	ENSDARG00000058260	1.98567	0.0138	cip2a	24	protein_coding		4.86028	4.0178	6.71287	5.73013
Up	ENSDARG00000058828	1.98213	0.00102	ccdc51	22	protein_coding		5.36126	4.52203	6.7584	6.96941
Up	ENSDARG00000088924	1.9744	0.0515	si:dkey-185e18.7	14	protein_coding		4.08635	3.6008	5.35743	5.6789
Up	ENSDARG00000077082	1.96557	0.000445	agtrap	11	protein_coding		5.36126	5.07976	6.68955	7.39157
Up	ENSDARG00000007971	1.95974	0.014	cks1b	19	protein_coding		4.37138	4.34091	6.36102	5.75509
Up	ENSDARG00000090401	1.95944	0.000294	CABZ01020840.1	4	protein_coding		5.5155	4.89495	7.22365	6.95871
Up	ENSDARG00000104593	1.95405	1.53e-14	cyp2k18	3	protein_coding		7.6486	8.05307	9.6291	9.94219
Up	ENSDARG00000103996	1.95275	0.0276	spdl1	14	protein_coding		4.08635	4.13373	5.93491	5.62577
Up	ENSDARG00000008986	1.94868	0.0277	e2f7	4	protein_coding		4.08635	4.34091	6.26964	5.42273
Up	ENSDARG00000101707	1.94858	0.0011	si:ch211-156b7.4	3	protein_coding		4.60928	6.2188	7.62492	7.267
Up	ENSDARG00000117786	1.94808	0.0128	CABZ01072848.1	19	lincRNA		4.43463	4.24103	6.03079	6.10485
Up	ENSDARG00000056888	1.94118	1.31e-11	dnah5l	24	protein_coding		7.27803	6.97712	9.18401	8.90688
Up	ENSDARG00000057706	1.93387	1.59e-28	si:ch211-137i24.10	5	protein_coding		10.7152	10.5419	12.6953	12.4177
Up	ENSDARG00000044627	1.93248	0.00301	alg8	21	protein_coding		5.26012	4.34091	6.62956	6.72611
Up	ENSDARG00000071567	1.93031	3.11e-05	TSTD1 ENSDARG00000071567	14	protein_coding		6.37241	5.29427	7.77645	7.85103
Up	ENSDARG00000060716	1.91876	0.0435	prkx	1	protein_coding		3.9195	4.13373	5.85333	5.42273
Up	ENSDARG00000087759	1.91618	0.081	cnih4	16	protein_coding		4.23589	3.6008	6.10316	4.76297
Up	ENSDARG00000104370	1.91127	0.0756	esm1	21	protein_coding		7.05465	7.85616	9.95416	8.47535
Up	ENSDARG00000104801	1.90372	0.00572	tubb6	24	protein_coding		5.75735	4.13373	7.22365	6.67473
Up	ENSDARG00000101254	1.90232	0.0234	BX649411.1 ENSDARG00000101254	4	lincRNA		4.6631	3.89173	5.78897	6.23471
Up	ENSDARG00000071774	1.8996	0.00294	eef1e1	24	protein_coding		5.29463	4.43431	6.72439	6.68774
Up	ENSDARG00000010571	1.89895	0.000146	ezh2	24	protein_coding		6.02733	5.07976	7.4135	7.51357
Up	ENSDARG00000009901	1.89673	0.00195	slc38a5a	8	protein_coding		5.29463	4.60473	6.85587	6.67473
Up	ENSDARG00000042221	1.88906	0.086	mthfd1l	20	protein_coding		3.9195	3.6008	5.41543	5.22258
Up	ENSDARG00000007682	1.88366	0.0524	ppdpfa	8	protein_coding		3.73079	4.43431	6.04923	5.29243
Up	ENSDARG00000043257	1.87267	0.0464	ckbb	20	protein_coding		8.25932	6.74161	9.50937	9.58323
Up	ENSDARG00000014017	1.87259	1.09e-12	rrm1 ENSDARG00000014017	21	protein_coding		7.54492	7.42685	9.48249	9.17763
Up	ENSDARG00000051934	1.87233	0.0147	kxd1	25	protein_coding		4.37138	4.52203	6.1888	6.02503
Up	ENSDARG00000070656	1.87231	0.000606	si:ch211-69g19.2	16	protein_coding		5.89865	4.82768	7.28716	7.23187
Up	ENSDARG00000002394	1.86362	0.00186	ugt5d1	10	protein_coding		5.15136	5.07976	6.4745	7.15896
Up	ENSDARG00000105714	1.8612	4.31e-06	CABZ01083442.1	7	protein_coding		6.65068	5.79455	8.11077	8.1099
Up	ENSDARG00000104005	1.86107	0.00343	slc4a3	9	protein_coding		4.90563	4.82768	6.72439	6.41775
Up	ENSDARG00000036135	1.85435	2.3e-07	bbox1	7	protein_coding		6.67708	6.16531	8.24477	8.27858
Up	ENSDARG00000101670	1.85345	9.02e-05	kntc1	5	protein_coding		5.7324	5.39064	7.37016	7.31812
Up	ENSDARG00000045367	1.85223	0.00785	tuba1b	23	protein_coding		5.54446	4.13373	6.90731	6.58015
Up	ENSDARG00000078069	1.85207	0.000283	rrm2	19	protein_coding		5.18853	5.64627	7.1053	7.24074
Up	ENSDARG00000091727	1.84932	0.0672	CABZ01061592.1	15	protein_coding		4.6631	3.23597	5.81074	5.6789
Up	ENSDARG00000004130	1.8476	0.0775	mvk	5	protein_coding		3.51363	4.34091	5.29701	5.70474
Up	ENSDARG00000094004	1.84395	0.0994	FP102120.1	9	processed_transcript		4.16306	3.42989	5.02628	5.6789
Up	ENSDARG00000096118	1.84151	1.61e-05	ost4	4	protein_coding		6.10716	5.64627	7.64929	7.70501
Up	ENSDARG00000088130	1.84043	5.1e-06	si:dkey-30c15.10	18	protein_coding		6.14547	5.92901	7.95816	7.67264
Up	ENSDARG00000053215	1.83014	1.12e-13	me1	16	protein_coding		8.26368	7.89775	9.74673	10.062
Up	ENSDARG00000077044	1.81641	0.0116	arl6ip5a	6	protein_coding		4.71498	4.52203	6.34619	6.18048
Up	ENSDARG00000112859	1.81139	0.011	RASSF10	7	protein_coding		4.49523	5.72232	7.35542	6.25234
Up	ENSDARG00000104765	1.80844	0.0471	chek1	21	protein_coding		3.51363	5.07976	6.1207	6.02503
Up	ENSDARG00000076602	1.80625	4.36e-12	prss16	15	protein_coding		7.35362	7.57777	9.29824	9.19597
Up	ENSDARG00000102071	1.79649	0.0133	slc25a47b	17	protein_coding		4.37138	4.95922	6.41888	6.18048
Up	ENSDARG00000051762	1.79612	0.000332	CABZ01080568.1	25	protein_coding		6.32312	5.191	7.67919	7.54253
Up	ENSDARG00000001953	1.79277	5.49e-09	pfkfb3	4	protein_coding		7.01381	6.7777	8.57884	8.74505
Up	ENSDARG00000006990	1.79264	0.000161	creld1b	8	protein_coding		5.78188	5.43652	7.37748	7.29279
Up	ENSDARG00000103642	1.79008	0.0991	pglyrp6	3	protein_coding		2.94683	5.07976	6.04923	5.75509
Up	ENSDARG00000095046	1.78499	0.0239	pold2	8	protein_coding		4.49523	4.52203	6.36102	5.77961
Up	ENSDARG00000039062	1.78486	0.0171	morn4	13	protein_coding		5.07401	4.13373	6.25383	6.38615
Up	ENSDARG00000042874	1.77988	0.0133	phlda2	25	protein_coding		4.99227	4.34091	6.28528	6.38615
Up	ENSDARG00000060394	1.77987	0.00739	mtfr2	23	protein_coding		5.22477	4.52203	6.71287	6.41775
Up	ENSDARG00000004754	1.7788	1.18e-13	hspa4a	21	protein_coding		9.99533	9.23946	11.4602	11.428
Up	ENSDARG00000044562	1.77869	2.11e-13	cycsb ENSDARG00000044562	6	protein_coding		9.08469	8.44407	10.6445	10.5023
Up	ENSDARG00000034222	1.77823	0.0205	hs1bp3	17	protein_coding		4.71498	4.34091	6.28528	5.98341
Up	ENSDARG00000086112	1.77609	4.72e-05	si:ch211-266i6.3	10	protein_coding		6.40436	5.72232	8.02488	7.61246
Up	ENSDARG00000033757	1.77289	0.00184	ncaph2	4	protein_coding		5.65483	4.89495	7.1487	6.85865
Up	ENSDARG00000028192	1.75765	0.0487	cradd	4	protein_coding		4.00533	4.52203	5.91494	5.6789
Up	ENSDARG00000102668	1.75292	0.0807	slc16a5b	3	protein_coding		3.9195	4.13373	5.55098	5.45354
Up	ENSDARG00000115015	1.75244	0.0495		12	protein_coding		4.23589	4.24103	5.83219	5.6789
Up	ENSDARG00000074691	1.7498	0.0491	mms22l	16	protein_coding		3.51363	5.48098	6.28528	6.44867
Up	ENSDARG00000063285	1.74672	0.0613	ube2t	23	protein_coding		4.08635	4.24103	5.7216	5.59846
Up	ENSDARG00000056473	1.74401	0.00059	chaf1b	9	protein_coding		5.82973	5.29427	7.4135	7.08216
Up	ENSDARG00000015747	1.74169	0.000398	aarsd1	12	protein_coding		5.32833	6.02222	7.35542	7.3675
Up	ENSDARG00000059811	1.74101	0.0862	smpd5	16	protein_coding		4.08635	4.13373	5.97403	5.07185
Up	ENSDARG00000077253	1.72899	0.0379	alkbh6	5	protein_coding		4.99227	3.89173	5.97403	6.25234
Up	ENSDARG00000104068	1.72339	1.2e-14	gstp1 ENSDARG00000104068	14	protein_coding		10.2173	10.7504	12.0001	12.4233
Up	ENSDARG00000062054	1.7186	3.86e-10	cpt1ab	25	protein_coding		9.44682	8.52593	10.7859	10.7652
Up	ENSDARG00000100954	1.71818	0.00392	wars1	17	protein_coding		5.36126	4.89495	6.76956	6.75113
Up	ENSDARG00000104495	1.7138	1.68e-13	pltp	6	protein_coding		11.657	10.9022	13.1499	12.9254
Up	ENSDARG00000091538	1.71287	0.0561	zranb3	22	protein_coding		3.9195	4.68294	5.85333	5.80373
Up	ENSDARG00000037397	1.71283	7.42e-08	ssrp1a	14	protein_coding		7.08454	6.7777	8.75483	8.48283
Up	ENSDARG00000087736	1.70511	0.0489	si:dkey-118k5.3	15	protein_coding		4.81345	3.89173	5.97403	5.94054
Up	ENSDARG00000037334	1.70473	0.0979	wdr92	13	protein_coding		3.73079	4.52203	5.97403	5.14919
Up	ENSDARG00000063390	1.7018	0.0153	pvrl2l	19	protein_coding		5.18853	4.43431	6.31605	6.55195
Up	ENSDARG00000018953	1.69693	1.24e-13	gclm	8	protein_coding		8.00179	8.18659	9.73396	9.81743
Up	ENSDARG00000009978	1.69585	2.88e-08	icn	16	protein_coding		7.25193	7.71439	9.38789	8.90688
Up	ENSDARG00000076189	1.6943	0.000301	ccdc88b	14	protein_coding		6.14547	5.48098	7.48295	7.49887
Up	ENSDARG00000055723	1.68922	0.018	hsp70l	8	protein_coding		6.02733	4.13373	7.02375	6.95871
Up	ENSDARG00000099336	1.68229	0.0398	mvda	18	protein_coding		4.81345	4.13373	5.97403	6.08531
Up	ENSDARG00000020676	1.67489	8.82e-08	dpp3	21	protein_coding		7.7138	7.00784	8.98053	9.14732
Up	ENSDARG00000037679	1.67357	5.34e-09	MPC2	1	protein_coding		7.62167	8.39263	9.72539	9.68898
Up	ENSDARG00000055753	1.67302	0.00773	suv39h1b	8	protein_coding		5.26012	4.82768	6.56697	6.67473
Up	ENSDARG00000042357	1.6725	0.0838	cldnk	3	protein_coding		3.73079	4.68294	5.81074	5.59846
Up	ENSDARG00000025348	1.67113	4.65e-05	igfbp5b	9	protein_coding		7.16134	6.16531	8.59148	8.17144
Up	ENSDARG00000101534	1.67051	0.0778	rab3db	3	protein_coding		4.49523	3.89173	5.76686	5.59846
Up	ENSDARG00000038964	1.66984	0.0364	traf4b	21	protein_coding		4.81345	4.34091	5.81074	6.35384
Up	ENSDARG00000073721	1.6696	0.0923	smarcad1b ENSDARG00000073721	10	protein_coding		4.08635	4.13373	5.62658	5.42273
Up	ENSDARG00000016044	1.65431	0.0552	gins4	8	protein_coding		4.9496	3.89173	6.08541	5.94054
Up	ENSDARG00000078011	1.65307	0.00127	NAV1	23	protein_coding		5.80601	5.39064	7.35542	7.01144
Up	ENSDARG00000052115	1.64213	1.94e-06	ehf	25	protein_coding		6.71579	6.64722	8.43203	8.12433
Up	ENSDARG00000055679	1.63707	4.22e-08	mto1	12	protein_coding		7.17066	7.33295	8.67695	9.02699
Up	ENSDARG00000054332	1.62743	0.0414	trim66	7	protein_coding		4.43463	4.89495	5.76686	6.43329
Up	ENSDARG00000042690	1.62527	0.00169	s1pr1	22	protein_coding		5.6007	5.48098	7.1991	6.95871
Up	ENSDARG00000019236	1.61327	3.22e-22	gsr	14	protein_coding		10.2713	10.338	11.8534	11.9738
Up	ENSDARG00000036109	1.61192	0.00514	mtx1b	19	protein_coding		5.65483	5.02075	6.94718	6.85865
Up	ENSDARG00000016691	1.61174	3.67e-14	cd9b	4	protein_coding		8.61038	8.49374	10.2335	10.0745
Up	ENSDARG00000044492	1.61125	0.0659	ublcp1	21	protein_coding		4.49523	4.34091	6.04923	5.59846
Up	ENSDARG00000070735	1.60775	8.93e-16	rnd2	3	protein_coding		9.09452	9.00078	10.7574	10.5333
Up	ENSDARG00000087143	1.60381	0.0353	serpina7	5	protein_coding		11.0649	9.87325	12.3161	12.0529
Up	ENSDARG00000087529	1.60344	0.00597	zgc:85936	19	protein_coding		5.15136	5.56599	7.06963	6.63495
Up	ENSDARG00000077516	1.59981	0.0745	recql4	19	protein_coding		4.08635	4.68294	5.89469	5.70474
Up	ENSDARG00000079725	1.59727	5.38e-10	dhx9	2	protein_coding		7.8004	7.61814	9.36783	9.21633
Up	ENSDARG00000076972	1.59609	0.075	plvapa	2	protein_coding		3.9195	4.95922	5.81074	6.02503
Up	ENSDARG00000099902	1.59586	0.0469	il17rc	11	protein_coding		4.49523	4.68294	6.13803	5.87376
Up	ENSDARG00000062089	1.59167	6.21e-09	uggt2	9	protein_coding		7.8004	7.42685	9.12005	9.28433
Up	ENSDARG00000099313	1.58907	2.8e-07	naga	4	protein_coding		7.26938	6.91366	8.72074	8.61819
Up	ENSDARG00000094540	1.57912	0.0396	si:dkey-96l17.6	5	protein_coding		4.9496	4.43431	6.23785	6.06549
Up	ENSDARG00000036995	1.57898	0.00597	lsm6	1	protein_coding		5.32833	5.29427	6.7584	6.82369
Up	ENSDARG00000090785	1.57702	0.0477	diaph3 ENSDARG00000090785	11	protein_coding		5.1132	4.52203	5.7216	6.71343
Up	ENSDARG00000034933	1.57696	0.0817	chchd3b	25	protein_coding		4.71498	4.0178	5.69843	5.91862
Up	ENSDARG00000076945	1.57506	0.00647	dsg2.1	20	processed_transcript		5.7324	5.02075	6.94718	6.89278
Up	ENSDARG00000041530	1.57463	0.0134	ppih	8	protein_coding		5.7324	4.82768	6.54115	7.10175
Up	ENSDARG00000028335	1.57339	5.71e-14	hmga1a	23	protein_coding		10.7776	10.341	12.3156	11.9587
Up	ENSDARG00000053574	1.5716	0.00322	fancd2	6	protein_coding		5.36126	5.92901	7.34053	6.93706
Up	ENSDARG00000031761	1.5685	0.000563	dab2	5	protein_coding		5.85307	5.92901	7.38475	7.39951
Up	ENSDARG00000040224	1.56618	0.000239	krcp ENSDARG00000040224	7	protein_coding		5.9857	6.16531	7.60012	7.56387
Up	ENSDARG00000075725	1.56504	0.0448	cep152	25	protein_coding		4.90563	4.82768	6.71287	5.70474
Up	ENSDARG00000100582	1.56193	0.000949	si:ch211-195b11.3	14	protein_coding		6.18279	6.81291	8.44949	7.46902
Up	ENSDARG00000103148	1.56157	2.89e-05	nectin4b	2	protein_coding		6.55429	6.68572	8.35262	7.89098
Up	ENSDARG00000004433	1.56101	7.09e-09	btk	14	protein_coding		7.82421	7.53624	9.34376	9.11636
Up	ENSDARG00000029058	1.55843	2.35e-05	rbbp4	19	protein_coding		7.76392	6.74161	9.00435	8.76361
Up	ENSDARG00000063177	1.55836	3e-08	manf	22	protein_coding		8.01219	7.47161	9.24126	9.38767
Up	ENSDARG00000055566	1.55675	0.024	mastl	24	protein_coding		5.80601	4.52203	7.00499	6.52319
Up	ENSDARG00000117089	1.55664	0.0517	CKS2	21	protein_coding		5.22477	4.13373	6.25383	6.18048
Up	ENSDARG00000038618	1.55478	0.000101	cpt2	8	protein_coding		6.56846	6.16531	7.75415	8.03037
Up	ENSDARG00000055899	1.54924	0.0168	lzic	23	protein_coding		5.36126	4.82768	6.51486	6.62144
Up	ENSDARG00000031971	1.54376	0.0507	poglut2	9	protein_coding		4.71498	5.07976	6.74715	5.6789
Up	ENSDARG00000089626	1.54342	4.44e-06	ptges3b	23	protein_coding		7.97011	7.06737	9.21087	9.02955
Up	ENSDARG00000042659	1.5431	0.0638	thyn1	15	protein_coding		4.37138	4.75712	5.87416	6.00437
Up	ENSDARG00000058292	1.53583	0.0323	sephs1	18	protein_coding		4.90563	4.95922	6.59233	6.02503
Up	ENSDARG00000068143	1.53572	2.44e-05	slc39a6 ENSDARG00000068143	2	protein_coding		6.49618	6.64722	7.96303	8.16214
Up	ENSDARG00000099203	1.53361	0.000597	atp1b2a ENSDARG00000099203	23	protein_coding		6.2893	5.82936	7.6673	7.45386
Up	ENSDARG00000035056	1.5334	0.0305	fgf13a	14	protein_coding		4.49523	5.64627	6.67775	6.47894
Up	ENSDARG00000042707	1.53231	1.96e-08	cx30.3	9	protein_coding		8.06811	7.74206	9.61679	9.22752
Up	ENSDARG00000014303	1.53075	5.94e-09	vac14	25	protein_coding		8.3192	7.80462	9.66839	9.54618
Up	ENSDARG00000095821	1.53027	0.0377	si:dkey-122a22.2	16	protein_coding		5.48594	4.34091	6.51486	6.40203
Up	ENSDARG00000026454	1.52956	0.0899	mis12	5	protein_coding		4.99227	3.89173	5.85333	6.00437
Up	ENSDARG00000054746	1.52904	8.85e-07	uggt1	2	protein_coding		7.83598	7.20626	8.9267	9.20732
Up	ENSDARG00000090159	1.52337	0.0925	BX005105.1 ENSDARG00000090159	22	processed_transcript		4.55338	4.34091	5.47119	6.06549
Up	ENSDARG00000021059	1.52075	6.2e-18	alas1	11	protein_coding		11.9917	12.3643	13.6698	13.7478
Up	ENSDARG00000098805	1.51836	0.0706	vwa11	1	protein_coding		4.71498	4.60473	5.57662	6.37008
Up	ENSDARG00000117637	1.51696	0.0497	CABZ01005379.1	19	lincRNA		5.15136	4.43431	6.44696	5.98341
Up	ENSDARG00000102808	1.51584	0.0445	calr3b	2	protein_coding		10.4909	9.33944	11.3846	11.6805
Up	ENSDARG00000042057	1.5094	0.0661	trmt1l	20	protein_coding		5.22477	4.13373	6.04923	6.28698
Up	ENSDARG00000037158	1.50921	0.0182	rcc1	16	protein_coding		6.38848	4.82768	7.50983	6.99057
Up	ENSDARG00000003533	1.50642	4e-09	col8a1b ENSDARG00000003533	22	protein_coding		9.31855	8.62831	10.4115	10.6191
Up	ENSDARG00000004979	1.50609	1.36e-05	elovl5	13	protein_coding		7.14252	6.7777	8.24077	8.6418
Up	ENSDARG00000062573	1.50577	0.0487	znrf3	5	protein_coding		4.9496	4.68294	5.89469	6.44867
Up	ENSDARG00000069649	1.5017	0.0284	tmem160	15	protein_coding		5.39345	4.68294	6.5797	6.38615
Up	ENSDARG00000021149	1.49926	7.95e-10	cbr1l	21	protein_coding		9.73761	10.0066	10.9971	11.6703
Up	ENSDARG00000102765	1.49925	2.16e-07	lonp1	22	protein_coding		9.30592	8.37507	10.3561	10.466
Up	ENSDARG00000021177	1.49563	0.0301	cept1b	22	protein_coding		5.36126	4.68294	6.3757	6.53764
Up	ENSDARG00000100002	1.4954	0.000588	ctbs	11	polymorphic_pseudogene		6.30631	5.92901	7.56852	7.59184
Up	ENSDARG00000074169	1.49537	0.0137	gpam	12	protein_coding		5.22477	5.29427	6.61726	6.68774
Up	ENSDARG00000077648	1.49529	0.00296	FNIP2	1	protein_coding		5.65483	5.89655	7.02375	7.35939
Up	ENSDARG00000076318	1.49085	2.17e-05	atp6v1ab	24	protein_coding		7.8004	6.88086	8.85516	8.93172
Up	ENSDARG00000042927	1.48975	0.0352	mapre1a	8	protein_coding		5.5155	4.68294	6.84536	6.19878
Up	ENSDARG00000060041	1.48882	7.82e-07	lig1	2	protein_coding		7.56626	7.21944	9.01376	8.72308
Up	ENSDARG00000039490	1.48782	0.000196	pitpnaa	15	protein_coding		7.38598	6.3683	8.44601	8.42958
Up	ENSDARG00000036190	1.4854	0.00161	txnl4a	19	protein_coding		6.25466	5.68479	7.42766	7.44622
Up	ENSDARG00000042894	1.4828	8.33e-05	tyms	7	protein_coding		6.59639	6.39178	7.96788	7.91885
Up	ENSDARG00000014963	1.47558	0.0529	triap1	10	protein_coding		4.60928	5.39064	6.73581	5.94054
Up	ENSDARG00000075337	1.47502	0.00163	lars2	16	protein_coding		5.75735	6.16531	7.37016	7.39157
Up	ENSDARG00000079796	1.4739	0.0215	ldah	17	protein_coding		6.38848	4.75712	7.2398	7.20496
Up	ENSDARG00000103748	1.46868	0.0119	ovca2	10	protein_coding		5.6007	5.191	6.82411	6.77573
Up	ENSDARG00000022564	1.46802	0.0464		18	protein_coding		5.5155	4.52203	6.1888	6.72611
Up	ENSDARG00000102977	1.46678	2.46e-13	cant1b	11	protein_coding		9.02686	9.18675	10.4852	10.6452
Up	ENSDARG00000038785	1.46634	3.66e-09	abcf2a	2	protein_coding		8.22395	8.00059	9.69058	9.44439
Up	ENSDARG00000089314	1.46593	0.00931	mapta	12	protein_coding		5.48594	5.52411	6.70126	7.05227
Up	ENSDARG00000004059	1.46309	0.000291	galk2 ENSDARG00000004059	25	protein_coding		6.71579	6.16531	7.86237	7.93532
Up	ENSDARG00000063297	1.46047	5.18e-09	abcb6a	1	protein_coding		7.93226	8.19328	9.41657	9.60054
Up	ENSDARG00000042876	1.46047	0.00161	abracl	20	protein_coding		7.06468	6.2188	8.49054	7.67264
Up	ENSDARG00000101652	1.45333	0.0199	haus6	7	protein_coding		5.45577	5.07976	6.76956	6.50859
Up	ENSDARG00000031044	1.45167	0.00378	lipg	8	protein_coding		5.7324	6.6666	7.90348	7.3675
Up	ENSDARG00000061918	1.4481	0.0109	cplx2	14	protein_coding		5.89865	5.191	6.94718	7.00104
Up	ENSDARG00000019907	1.44638	0.0665	dscc1	16	protein_coding		4.60928	4.95922	5.89469	6.26976
Up	ENSDARG00000079934	1.44627	0.00601	zgc:162200	8	protein_coding		6.43562	5.39064	7.42766	7.39951
Up	ENSDARG00000045150	1.44467	0.0248	csnk1e	12	protein_coding		5.75735	4.82768	6.80254	6.67473
Up	ENSDARG00000063079	1.44421	0.0455	ago3b	19	protein_coding		5.54446	4.75712	6.90731	6.10485
Up	ENSDARG00000030289	1.44397	0.00535	jag1a	1	protein_coding		5.57286	5.82936	7.03304	7.11144
Up	ENSDARG00000054155	1.44386	5.76e-11	pcna	10	protein_coding		9.28032	8.93438	10.6834	10.4209
Up	ENSDARG00000062152	1.44035	3.58e-07	chaf1a	22	protein_coding		8.007	7.53624	9.31738	9.11877
Up	ENSDARG00000077943	1.43761	0.032	ints5	14	protein_coding		5.22477	4.95922	6.44696	6.41775
Up	ENSDARG00000044125	1.43252	1.31e-13	txn	7	protein_coding		10.0239	9.84801	11.5084	11.2135
Up	ENSDARG00000117533	1.42853	0.0812	nadsyn1	7	lincRNA		4.60928	4.75712	5.89469	6.02503
Up	ENSDARG00000045015	1.42831	0.00529	cyp27b1 ENSDARG00000045015	11	protein_coding		6.10716	7.57777	8.00141	8.72624
Up	ENSDARG00000053950	1.42777	0.035	lin37	15	protein_coding		5.36126	4.95922	6.73581	6.23471
Up	ENSDARG00000006598	1.4274	0.00136	sgk2b	16	protein_coding		6.67708	5.92901	7.83075	7.65948
Up	ENSDARG00000016128	1.4263	0.00444	ap3m2	5	protein_coding		5.85307	5.79455	7.33303	7.02175
Up	ENSDARG00000052247	1.42505	0.0532	alkbh4	5	protein_coding		4.99227	4.82768	6.08541	6.33741
Up	ENSDARG00000042899	1.42423	0.0186	ELAPOR1	8	protein_coding		5.6007	5.75889	7.44168	6.44867
Up	ENSDARG00000061243	1.42279	0.00117	ubash3ba	5	protein_coding		6.0678	6.1923	7.47616	7.52087
Up	ENSDARG00000092337	1.42002	0.0827	CU467861.6	8	processed_transcript		4.43463	5.02075	5.9546	6.08531
Up	ENSDARG00000071579	1.41996	4.31e-06	urad	24	protein_coding		7.25193	7.06737	8.5661	8.55565
Up	ENSDARG00000105068	1.4115	0.0184	SMIM22	3	protein_coding		5.22477	5.56599	6.68955	6.75113
Up	ENSDARG00000006301	1.41138	0.0154	RAPH1	9	protein_coding		5.42495	5.43652	6.73581	6.77573
Up	ENSDARG00000104451	1.40974	1.25e-06	slc39a7	19	protein_coding		7.78227	7.38066	8.90156	9.0798
Up	ENSDARG00000032264	1.40843	0.0115	mybl2b	11	protein_coding		5.65483	5.48098	7.02375	6.77573
Up	ENSDARG00000094191	1.40751	0.0698	nup37	4	protein_coding		4.55338	5.34326	5.97403	6.52319
Up	ENSDARG00000096110	1.40711	0.0829	zgc:123278	25	protein_coding		5.15136	4.43431	6.34619	5.87376
Up	ENSDARG00000101063	1.40617	8.35e-08	CABZ01058650.1	5	protein_coding		8.69354	8.10371	9.88143	9.77841
Up	ENSDARG00000075864	1.40585	0.0353	igsf9a	10	protein_coding		5.22477	5.191	6.7584	6.21686
Up	ENSDARG00000020887	1.40544	0.0267	armc1l	23	protein_coding		5.42495	5.13645	6.7584	6.43329
Up	ENSDARG00000040064	1.40471	0.00369	acp6	9	protein_coding		6.703	5.72232	7.59386	7.74293
Up	ENSDARG00000079253	1.39848	0.0247	plch1	18	protein_coding		5.15136	5.48098	6.67775	6.56612
Up	ENSDARG00000071679	1.39731	0.00467	mydgf	22	protein_coding		5.80601	6.08117	7.07863	7.46146
Up	ENSDARG00000054164	1.39625	0.0435	mrps17	21	protein_coding		5.07401	5.07976	6.23785	6.47894
Up	ENSDARG00000102624	1.39623	0.00957	kif22	12	protein_coding		5.707	5.92901	7.42766	6.79991
Up	ENSDARG00000032340	1.39521	0.000514	serhl	1	protein_coding		6.91746	6.27037	8.04339	7.95699
Up	ENSDARG00000099667	1.39521	9.83e-05	snrpg	23	protein_coding		7.08454	6.62758	8.31502	8.17606
Up	ENSDARG00000024026	1.3949	1.43e-05	sdf2	21	protein_coding		7.53774	7.2836	9.01845	8.52697
Up	ENSDARG00000026090	1.39406	0.000295	adprm	12	protein_coding		6.66394	6.41488	7.96303	7.84524
Up	ENSDARG00000104128	1.39186	0.000429	snx2	8	protein_coding		6.43562	6.46001	7.87276	7.71776
Up	ENSDARG00000030177	1.39134	0.000121	uchl3	9	protein_coding		6.62379	6.7777	8.01084	8.10019
Up	ENSDARG00000099106	1.3887	0.046	afmid ENSDARG00000099106	11	protein_coding		5.15136	4.95922	6.36102	6.3208
Up	ENSDARG00000005565	1.38794	7.18e-11	entpd8	6	protein_coding		9.27817	9.15623	10.7609	10.4219
Up	ENSDARG00000023498	1.38641	1.46e-05	gmppab	6	protein_coding		7.45625	7.00784	8.62259	8.61819
Up	ENSDARG00000019398	1.3833	2.05e-05	psma6a	17	protein_coding		8.007	7.25828	9.15664	8.94804
Up	ENSDARG00000099298	1.38085	7.19e-10	xrcc5	9	protein_coding		8.62401	8.46636	9.99753	9.83948
Up	ENSDARG00000074287	1.37864	1.55e-08	sptlc2b	20	protein_coding		8.97727	8.49374	10.2304	10.024
Up	ENSDARG00000116491	1.37629	7.64e-07	h2az2b	10	protein_coding		8.26368	7.78702	9.54878	9.26492
Up	ENSDARG00000092787	1.37541	0.0529	si:dkey-88p24.11	10	protein_coding		4.99227	5.07976	6.40463	6.18048
Up	ENSDARG00000039424	1.37386	0.00712	snrpb2	1	protein_coding		5.85307	5.72232	7.06057	7.14014
Up	ENSDARG00000056008	1.37239	1.71e-12	atp5mc1	3	protein_coding		9.32274	9.21664	10.577	10.6976
Up	ENSDARG00000012986	1.37166	0.085	adal	25	protein_coding		4.90563	4.68294	6.13803	5.94054
Up	ENSDARG00000092460	1.37165	0.05	kifl	5	protein_coding		5.707	4.75712	6.83477	6.33741
Up	ENSDARG00000010792	1.3711	0.0113	cdc25b	13	protein_coding		6.25466	5.39064	7.23175	7.19588
Up	ENSDARG00000057099	1.37104	0.0922	papss1	1	protein_coding		5.6007	4.24103	6.55411	6.14316
Up	ENSDARG00000043177	1.36984	0.0626	lsm1	8	protein_coding		5.29463	4.82768	6.61726	6.02503
Up	ENSDARG00000093864	1.36977	1.67e-05	wee1	18	protein_coding		7.06468	7.11046	8.44253	8.41791
Up	ENSDARG00000039880	1.36887	0.00827	arpp19b	25	protein_coding		6.35617	5.68479	7.63715	7.08216
Up	ENSDARG00000042332	1.36547	0.0587	plin2	15	protein_coding		4.9496	5.07976	6.3757	6.14316
Up	ENSDARG00000099572	1.36343	3.61e-09	hmgn2	16	protein_coding		9.8346	9.44701	11.2179	10.7789
Up	ENSDARG00000071345	1.36287	1.61e-08	mgst2 ENSDARG00000071345	14	protein_coding		8.06312	8.15949	9.42718	9.4934
Up	ENSDARG00000021086	1.3617	0.0457	znf367	8	protein_coding		4.90563	5.60669	6.73581	6.33741
Up	ENSDARG00000013443	1.35722	2.35e-07	atp6v1ba	17	protein_coding		9.79749	9.00459	10.8491	10.7728
Up	ENSDARG00000098401	1.3535	0.044	fam136a	10	protein_coding		5.15136	5.191	6.48808	6.35384
Up	ENSDARG00000071203	1.3523	0.00133	sptssa	17	protein_coding		7.14252	6.24482	8.04339	8.14808
Up	ENSDARG00000052377	1.35217	1.89e-07	psmd12	6	protein_coding		8.38473	7.96972	9.61525	9.45585
Up	ENSDARG00000035578	1.35161	0.00488	hs3st1l2	5	protein_coding		6.72847	6.05199	8.05256	7.3675
Up	ENSDARG00000039872	1.35062	0.000409	lamtor2	16	protein_coding		6.75349	6.46001	7.9236	7.9462
Up	ENSDARG00000070957	1.35039	0.0375	im:7160594	24	protein_coding		5.36126	5.191	6.36102	6.70065
Up	ENSDARG00000044540	1.34909	5.08e-07	fkbp2	21	protein_coding		8.71599	8.08942	9.79805	9.76619
Up	ENSDARG00000027461	1.34889	0.0133	mettl26	3	protein_coding		5.94283	5.48098	6.91738	7.12107
Up	ENSDARG00000100047	1.34755	0.00011	ergic1	14	protein_coding		7.55918	6.86417	8.57248	8.60453
Up	ENSDARG00000005134	1.34653	2.92e-05	psmd11b	12	protein_coding		8.35234	7.51502	9.44295	9.21858
Up	ENSDARG00000102995	1.34533	0.00359	rbm24a	19	protein_coding		6.02733	6.10976	7.3992	7.31812
Up	ENSDARG00000035880	1.34245	0.0224	atp6v1c1b	19	protein_coding		5.9857	5.24356	6.78064	7.10175
Up	ENSDARG00000032765	1.33943	0.000177	net1	4	protein_coding		6.72847	6.84728	8.04339	8.14336
Up	ENSDARG00000076718	1.33889	0.0367	prkra	9	protein_coding		5.85307	4.95922	6.82411	6.67473
Up	ENSDARG00000013670	1.33837	6.26e-07	hyou1	10	protein_coding		10.7057	9.83308	11.5299	11.8026
Up	ENSDARG00000012073	1.33789	0.00991	kif15	25	protein_coding		6.40436	5.56599	7.42766	7.2583
Up	ENSDARG00000001873	1.3374	0.0115	phgdh ENSDARG00000001873	9	protein_coding		7.25193	5.72232	8.0842	7.91332
Up	ENSDARG00000045463	1.33602	0.00325	ralaa	24	protein_coding		6.42008	5.96075	7.53621	7.47654
Up	ENSDARG00000075682	1.33573	0.0576	orc6	7	protein_coding		4.99227	5.191	6.28528	6.35384
Up	ENSDARG00000061301	1.33496	3.22e-07	gmpr2	7	protein_coding		7.79438	8.03827	9.28275	9.19141
Up	ENSDARG00000027807	1.33468	0.00097	frk	20	protein_coding		6.48128	6.3683	7.72004	7.72409
Up	ENSDARG00000024877	1.33427	0.0894	ptgr1	7	protein_coding		4.49523	5.56599	6.10316	6.53764
Up	ENSDARG00000061908	1.33224	1.87e-06	mfsd12a	2	protein_coding		7.64192	7.60816	9.03473	8.83848
Up	ENSDARG00000077549	1.33178	2.84e-13	aifm2 ENSDARG00000077549	13	protein_coding		9.6437	9.66019	11.0206	10.9365
Up	ENSDARG00000075958	1.32773	0.00716	si:dkey-266f7.9	19	protein_coding		6.55429	7.60816	8.90409	7.83942
Up	ENSDARG00000026224	1.32749	0.0719	fanci	25	protein_coding		5.26012	4.75712	6.28528	6.23471
Up	ENSDARG00000045493	1.32632	0.00156	slc35e3	4	protein_coding		6.30631	6.70459	7.96303	7.61246
Up	ENSDARG00000015349	1.32586	0.0319	mfge8a	7	protein_coding		5.94283	5.07976	6.7584	6.92612
Up	ENSDARG00000016855	1.31647	0.00936	sf3b5	13	protein_coding		5.707	6.16531	7.26367	7.14014
Up	ENSDARG00000017813	1.31384	0.00486	pigs	21	protein_coding		6.33974	5.92901	7.48972	7.35123
Up	ENSDARG00000028386	1.313	9.7e-11	htatip2	7	protein_coding		9.04217	8.95028	10.2801	10.3283
Up	ENSDARG00000055760	1.31259	0.000892	srm	23	protein_coding		7.25193	6.50376	8.10197	8.33345
Up	ENSDARG00000003046	1.31189	0.0212	sorbs2a	1	protein_coding		5.75735	5.43652	6.82411	6.88149
Up	ENSDARG00000105037	1.31119	0.00084	snrpf	7	protein_coding		6.703	6.50376	8.01084	7.74915
Up	ENSDARG00000041691	1.3099	0.00294	bhlhe41	18	protein_coding		6.18279	7.03791	7.82005	8.04055
Up	ENSDARG00000001557	1.30794	0.0068	tomm34	6	protein_coding		6.89514	5.89655	7.90854	7.60562
Up	ENSDARG00000043720	1.30181	0.0347	cdc45	8	protein_coding		5.62802	5.24356	6.7584	6.59405
Up	ENSDARG00000075687	1.30023	0.0106	anapc1	13	protein_coding		5.85307	5.92901	7.23175	7.02175
Up	ENSDARG00000089260	1.29944	0.0573	dus1l	3	protein_coding		5.48594	4.95922	6.55411	6.37008
Up	ENSDARG00000025147	1.29942	1.13e-07	cd63	23	protein_coding		10.4369	9.70773	11.4675	11.3651
Up	ENSDARG00000100952	1.29817	2.65e-05	wu:fj16a03	13	protein_coding		8.46267	9.36339	10.4596	10.0469
Up	ENSDARG00000056367	1.29813	0.00171	mpv17l2	2	protein_coding		7.04455	6.34444	8.13686	7.87968
Up	ENSDARG00000024775	1.29544	0.00233	si:ch211-129c21.1	22	protein_coding		6.82605	6.50376	8.22058	7.59184
Up	ENSDARG00000045928	1.2949	2.02e-09	psma4	25	protein_coding		8.75058	8.75591	10.1159	9.95973
Up	ENSDARG00000007429	1.2931	0.0192	ndor1	5	protein_coding		5.9857	5.48098	7.06057	6.92612
Up	ENSDARG00000077217	1.29029	0.00741	zgc:162184 ENSDARG00000077217	17	protein_coding		6.04771	5.99181	7.32548	7.18674
Up	ENSDARG00000059046	1.28354	0.00495	psmd5	21	protein_coding		6.67708	5.99181	7.60012	7.65948
Up	ENSDARG00000038788	1.28344	0.0115	dnai1.2	21	protein_coding		6.0678	5.79455	7.27938	7.05227
Up	ENSDARG00000010717	1.28181	3.23e-07	chchd10	21	protein_coding		7.99131	8.03081	9.26314	9.295
Up	ENSDARG00000044935	1.2815	0.0884	hpdb ENSDARG00000044935	8	protein_coding		4.60928	5.72232	6.48808	6.38615
Up	ENSDARG00000068886	1.28111	0.00827	mrpl14	13	protein_coding		6.25466	5.86335	7.38475	7.23187
Up	ENSDARG00000020454	1.27926	3.93e-07	psmd8	18	protein_coding		8.49641	8.13187	9.67137	9.52276
Up	ENSDARG00000040623	1.27645	7.67e-06	fosl2 ENSDARG00000040623	17	protein_coding		7.73908	7.65742	8.80722	9.09942
Up	ENSDARG00000103404	1.27604	0.00397	uchl5	22	protein_coding		7.46385	6.32017	8.3264	8.20351
Up	ENSDARG00000062025	1.26951	0.0736	cpox	8	protein_coding		5.54446	4.95922	6.17208	6.72611
Up	ENSDARG00000056609	1.26884	0.00125	atad1b	12	protein_coding		7.17066	6.50376	8.0662	8.18527
Up	ENSDARG00000044484	1.26853	0.0498	cdc23	21	protein_coding		5.707	5.07976	6.68955	6.56612
Up	ENSDARG00000055416	1.26643	5.43e-07	serpinb1	20	protein_coding		9.09452	8.72852	10.3926	9.94354
Up	ENSDARG00000112002	1.26479	0.0868	NUP85	3	protein_coding		4.99227	5.13645	6.3312	6.10485
Up	ENSDARG00000034643	1.26469	0.00012	fhl3a	16	protein_coding		7.08454	7.09624	8.3264	8.33345
Up	ENSDARG00000020544	1.25671	0.0753	rem1	11	protein_coding		5.22477	5.07976	6.34619	6.28698
Up	ENSDARG00000074852	1.25656	0.0879	myo15b ENSDARG00000074852	12	protein_coding		4.71498	6.05199	6.4608	6.89278
Up	ENSDARG00000018006	1.25324	0.0882	vrk1	17	protein_coding		5.36126	4.82768	6.30075	6.26976
Up	ENSDARG00000063011	1.25219	0.00169	antxr2b	10	protein_coding		7.08454	6.79541	8.45986	7.82181
Up	ENSDARG00000033380	1.25117	0.000332	gyg2	1	protein_coding		6.91746	7.08187	8.11515	8.32514
Up	ENSDARG00000057698	1.25049	8.09e-09	ctsd	18	protein_coding		11.3568	10.7628	12.2931	12.3869
Up	ENSDARG00000100181	1.24937	2.25e-06	lamp1a	1	protein_coding		8.04296	7.83918	9.12223	9.24303
Up	ENSDARG00000059308	1.24856	0.00384	golt1bb	25	protein_coding		6.2893	6.39178	7.54922	7.54253
Up	ENSDARG00000005699	1.24845	8.07e-05	ddx19	11	protein_coding		7.4019	7.19296	8.60712	8.45264
Up	ENSDARG00000062561	1.24755	0.0911	adck1	17	protein_coding		5.65483	4.68294	6.40463	6.44867
Up	ENSDARG00000078172	1.24752	0.000106	CU984600.1	9	protein_coding		7.60802	7.4494	8.98532	8.49769
Up	ENSDARG00000076796	1.24729	8.35e-08	dlg3	14	protein_coding		8.51848	8.44968	9.817	9.62274
Up	ENSDARG00000043644	1.2471	0.0043	vkorc1l1	5	protein_coding		6.35617	6.46001	7.78748	7.41525
Up	ENSDARG00000104841	1.24354	0.0619	JMJD8	3	protein_coding		5.29463	5.34326	6.3312	6.60781
Up	ENSDARG00000037917	1.2431	2.84e-05	itga3a	3	protein_coding		7.75155	7.40394	8.84201	8.79703
Up	ENSDARG00000091768	1.24081	0.0803	dclre1a	12	protein_coding		5.29463	5.07976	6.48808	6.18048
Up	ENSDARG00000006758	1.24068	0.00434	fam234b	3	protein_coding		6.451	6.27037	7.46933	7.65948
Up	ENSDARG00000010408	1.23988	9.02e-05	igsf9b	8	protein_coding		7.18912	7.30848	8.4633	8.46782
Up	ENSDARG00000019924	1.23987	3.05e-07	cmpk	2	protein_coding		9.20522	8.70996	10.2956	10.1327
Up	ENSDARG00000044299	1.23901	0.00115	lmnb1	10	protein_coding		7.32051	6.68572	8.37836	8.13388
Up	ENSDARG00000016598	1.23832	0.0849	ckmt1	25	protein_coding		4.81345	5.72232	6.40463	6.53764
Up	ENSDARG00000028173	1.23801	8.84e-05	slc4a2a	2	protein_coding		7.46385	7.60816	8.52388	8.95613
Up	ENSDARG00000059322	1.23641	0.0247	topbp1	24	protein_coding		5.75735	5.75889	6.81336	7.04217
Up	ENSDARG00000004078	1.23211	5.83e-09	acsl4a	14	protein_coding		10.0632	9.84163	10.9792	11.3686
Up	ENSDARG00000003526	1.23208	8.8e-05	psma5	11	protein_coding		8.45506	7.78702	9.57923	9.16372
Up	ENSDARG00000037488	1.22956	2.49e-08	canx	14	protein_coding		11.8084	11.1675	12.7369	12.7686
Up	ENSDARG00000032535	1.2294	0.00828	praf2	8	protein_coding		6.703	6.05199	7.45557	7.76152
Up	ENSDARG00000040265	1.22895	0.00161	mpdu1b	7	protein_coding		7.27803	6.62758	8.32262	8.07068
Up	ENSDARG00000043898	1.22829	0.0471	timm10b	10	protein_coding		5.65483	5.39064	6.51486	6.84709
Up	ENSDARG00000013776	1.22672	2.94e-06	thop1	11	protein_coding		8.6138	8.11786	9.6106	9.60912
Up	ENSDARG00000007989	1.22669	0.0119	nedd8	7	protein_coding		6.14547	6.05199	7.4206	7.12107
Up	ENSDARG00000015355	1.2224	3.34e-06	fosl1a	14	protein_coding		8.58272	8.09658	9.56649	9.59018
Up	ENSDARG00000009342	1.22185	8.97e-07	txndc5	24	protein_coding		8.73182	8.34532	9.67286	9.85975
Up	ENSDARG00000075445	1.22153	7.27e-09	psmb5	2	protein_coding		9.14503	9.09318	10.4493	10.2115
Up	ENSDARG00000101367	1.221	0.0352	si:ch73-193i22.1 ENSDARG00000101367	9	protein_coding		5.6007	5.75889	6.98597	6.66159
Up	ENSDARG00000107912	1.22095	0.0047	FIG4	20	protein_coding		6.46622	6.3683	7.46247	7.7304
Up	ENSDARG00000007294	1.21722	2.88e-12	aco2	12	protein_coding		10.6847	10.5061	11.7673	11.8598
Up	ENSDARG00000040534	1.21705	1.67e-06	epcam ENSDARG00000040534	13	protein_coding		10.1088	9.36931	11.027	10.9782
Up	ENSDARG00000071594	1.21563	0.0762	TIMM21	24	protein_coding		5.48594	5.07976	6.36102	6.50859
Up	ENSDARG00000013004	1.21557	0.00441	tdg.1 ENSDARG00000013004	25	protein_coding		6.66394	6.27037	7.66132	7.67264
Up	ENSDARG00000102483	1.21452	7.25e-05	numa1	15	protein_coding		7.32051	7.47161	8.57567	8.60453
Up	ENSDARG00000060594	1.21383	4.67e-08	hadhab	17	protein_coding		9.20975	8.86897	10.2101	10.3095
Up	ENSDARG00000054446	1.21312	0.00153	ccdc43	3	protein_coding		6.87248	6.62758	7.87276	8.00978
Up	ENSDARG00000089131	1.21278	0.0829	il17rel	25	protein_coding		5.85307	4.89495	6.43299	6.76348
Up	ENSDARG00000053990	1.21231	2.27e-06	hmgb2b	23	protein_coding		8.8698	8.39844	9.9736	9.74143
Up	ENSDARG00000026577	1.21014	0.0196	cdk2	11	protein_coding		6.30631	5.89655	7.52966	6.99057
Up	ENSDARG00000091656	1.20893	0.0266	lsm8	4	protein_coding		5.75735	5.86335	7.06057	6.84709
Up	ENSDARG00000024443	1.20602	0.00132	gnpda2	14	protein_coding		6.9824	6.70459	8.12387	7.93532
Up	ENSDARG00000052348	1.20511	3.78e-05	smarca5	1	protein_coding		8.55808	7.93818	9.60905	9.34311
Up	ENSDARG00000002165	1.2046	0.00785	psme1 ENSDARG00000002165	24	protein_coding		6.71579	6.16531	7.78748	7.48403
Up	ENSDARG00000024540	1.20423	8.11e-12	tspan36	8	protein_coding		10.6392	10.5833	11.9147	11.7055
Up	ENSDARG00000102696	1.20399	0.0241	dnajc11b	11	protein_coding		5.89865	6.02222	6.84536	7.33477
Up	ENSDARG00000099116	1.20397	0.000259	nagk	7	protein_coding		7.18912	7.19296	8.45986	8.27858
Up	ENSDARG00000005220	1.20321	0.00166	pdcd6	24	protein_coding		7.58032	6.84728	8.61951	8.26126
Up	ENSDARG00000028816	1.20096	3.21e-05	tmed3	7	protein_coding		7.6352	7.78702	9.01376	8.76668
Up	ENSDARG00000022340	1.20095	0.000589	ufc1	5	protein_coding		7.37796	6.91366	8.32262	8.37831
Up	ENSDARG00000000690	1.19653	0.0071	sypl2b ENSDARG00000000690	8	protein_coding		6.451	6.2188	7.51647	7.48403
Up	ENSDARG00000015088	1.19548	9.55e-06	dnajb11	9	protein_coding		9.35579	8.63324	10.2614	10.2058
Up	ENSDARG00000056757	1.19508	0.0661	slc39a8	13	protein_coding		5.6007	5.60669	6.28528	7.07227
Up	ENSDARG00000045308	1.19398	0.000614	pola1	24	protein_coding		7.17066	7.17953	8.53373	8.12911
Up	ENSDARG00000060748	1.19081	0.0099	tsfm	6	protein_coding		6.10716	6.84728	7.61257	7.71776
Up	ENSDARG00000096668	1.18873	0.0661	MZT1	1	protein_coding		5.42495	5.56599	6.82411	6.35384
Up	ENSDARG00000003938	1.1879	3.6e-05	rpa1	15	protein_coding		7.94861	7.89775	9.29052	8.87593
Up	ENSDARG00000103929	1.18404	0.0536	ildr1a	1	protein_coding		5.75735	5.86335	7.29491	6.44867
Up	ENSDARG00000058297	1.18376	1.24e-05	timm13	22	protein_coding		7.89901	7.78702	9.03242	8.99854
Up	ENSDARG00000052271	1.1822	1.25e-08	slc22a18	7	protein_coding		9.78995	9.45539	10.7476	10.876
Up	ENSDARG00000045064	1.18075	6.75e-14	ablim1b	12	protein_coding		12.1397	12.1953	13.28	13.4123
Up	ENSDARG00000073761	1.18052	0.0836	myo19	5	protein_coding		5.39345	5.24356	6.51486	6.3208
Up	ENSDARG00000060987	1.18038	0.0169	C25H12orf4	25	protein_coding		6.32312	5.92901	7.37016	7.18674
Up	ENSDARG00000056638	1.17873	9.32e-06	pir	11	protein_coding		8.06811	7.90593	9.08026	9.23197
Up	ENSDARG00000103101	1.17711	0.0121	si:ch211-235e9.6	14	protein_coding		6.53998	6.05199	7.52966	7.39157
Up	ENSDARG00000100342	1.17672	0.0372	zgc:158464	18	protein_coding		5.89865	5.64627	7.0144	6.77573
Up	ENSDARG00000045172	1.17653	0.0858	minpp1b ENSDARG00000045172	12	protein_coding		5.07401	5.79455	6.72439	6.38615
Up	ENSDARG00000077764	1.17647	0.0632	faah	6	protein_coding		5.54446	5.43652	6.50153	6.68774
Up	ENSDARG00000055974	1.17546	2.65e-08	tpmt.1	19	protein_coding		8.96928	8.87731	10.1072	10.0806
Up	ENSDARG00000045886	1.17258	6.8e-10	slc38a2	4	protein_coding		11.0088	10.6566	12.0726	11.9564
Up	ENSDARG00000021287	1.17239	0.000524	rab7b	8	protein_coding		7.41764	7.06737	8.49054	8.32514
Up	ENSDARG00000037121	1.17176	3.6e-12	mat2ab	5	protein_coding		10.613	10.538	11.7445	11.7477
Up	ENSDARG00000052074	1.17088	0.000229	si:ch211-122f10.4	7	protein_coding		7.4019	7.51502	8.76044	8.44116
Up	ENSDARG00000059596	1.17079	0.073	clip2	5	protein_coding		6.2893	5.07976	6.86631	7.01144
Up	ENSDARG00000015998	1.1698	0.0147	wdhd1	17	protein_coding		6.2893	6.10976	7.46247	7.18674
Up	ENSDARG00000027689	1.16515	0.000132	pold1	3	protein_coding		7.44093	7.63791	8.77712	8.59073
Up	ENSDARG00000108788	1.16443	0.0317	ARSB	21	protein_coding		5.80601	5.92901	7.05145	6.89278
Up	ENSDARG00000101379	1.16268	0.0118	mfsd1	15	protein_coding		6.2011	6.46001	7.31028	7.58489
Up	ENSDARG00000030756	1.16137	8.77e-05	dnmt1	3	protein_coding		8.22395	8.29017	9.68322	9.06491
Up	ENSDARG00000035993	1.15974	0.00256	sumo3b	9	protein_coding		7.00341	6.7777	8.19597	7.84524
Up	ENSDARG00000056186	1.15859	1.1e-07	eif5a2	2	protein_coding		11.3512	10.7874	12.3435	12.1613
Up	ENSDARG00000005122	1.15823	6.64e-11	atp2a2b	21	protein_coding		11.2625	10.9788	12.2907	12.2802
Up	ENSDARG00000090943	1.15784	1.26e-13	CABZ01033205.1	15	protein_coding		11.8276	11.8012	12.9375	13.0048
Up	ENSDARG00000002787	1.15676	0.000173	tle3a	18	protein_coding		7.81235	7.40394	8.79362	8.74505
Up	ENSDARG00000042213	1.15647	0.0252	ELAPOR2 ENSDARG00000042213	18	protein_coding		6.18279	5.82936	7.1315	7.13064
Up	ENSDARG00000044899	1.15552	0.0196	tmem183a ENSDARG00000044899	11	protein_coding		6.25466	5.99181	7.34053	7.14014
Up	ENSDARG00000012563	1.15371	0.0921	pdss2	13	protein_coding		6.10716	4.95922	6.78064	6.72611
Up	ENSDARG00000038980	1.15172	5.22e-05	txndc12	2	protein_coding		7.92677	7.65742	8.89648	8.98278
Up	ENSDARG00000002405	1.1515	0.000139	si:ch211-225b11.1	5	protein_coding		7.79438	7.51502	8.68581	8.90966
Up	ENSDARG00000070568	1.15097	0.0242	atad5a	3	protein_coding		5.89865	6.2188	7.2398	7.08216
Up	ENSDARG00000070318	1.15056	0.000298	arl8bb	11	protein_coding		7.79438	7.32077	8.73219	8.70399
Up	ENSDARG00000091754	1.14979	0.0698	CT573476.1	3	protein_coding		5.6007	5.48098	6.78064	6.44867
Up	ENSDARG00000092360	1.14716	0.0741	si:ch211-51h9.6	8	protein_coding		5.48594	5.60669	6.82411	6.38615
Up	ENSDARG00000004939	1.14528	0.0964	mtdhb	16	protein_coding		5.54446	5.29427	6.74715	6.19878
Up	ENSDARG00000053446	1.14511	0.00154	sub1a	10	protein_coding		6.89514	7.00784	8.03879	8.10019
Up	ENSDARG00000045814	1.14325	0.000215	samm50	25	protein_coding		8.3192	7.65742	9.17774	9.15203
Up	ENSDARG00000100372	1.14301	0.0754	alad	5	protein_coding		5.6007	5.39064	6.66586	6.47894
Up	ENSDARG00000029071	1.14004	0.0738	creld2	4	protein_coding		6.90634	5.39064	7.1315	7.72409
Up	ENSDARG00000019810	1.13913	0.00952	nfe2l3	19	protein_coding		6.53998	6.32017	7.57489	7.50624
Up	ENSDARG00000104347	1.13839	0.0139	rtn4b	13	protein_coding		6.25466	6.32017	7.30261	7.46146
Up	ENSDARG00000041113	1.13795	0.0666	wdr18	11	protein_coding		5.54446	5.79455	6.96671	6.47894
Up	ENSDARG00000018574	1.13767	0.00427	sf3b4	19	protein_coding		7.17992	6.58748	8.02022	8.05067
Up	ENSDARG00000070230	1.13532	0.0663	aldh1l2	4	protein_coding		7.21637	5.48098	7.60012	7.82181
Up	ENSDARG00000030914	1.13466	0.0931	tmem120a	10	protein_coding		7.03437	5.13645	7.44864	7.53534
Up	ENSDARG00000052215	1.13397	0.0272	btr02	3	protein_coding		6.00667	6.05199	7.1991	7.02175
Up	ENSDARG00000086618	1.13308	1.79e-06	psma3	17	protein_coding		9.1212	8.70059	10.0534	10.0608
Up	ENSDARG00000069461	1.13148	0.00024	rnaseka	7	protein_coding		8.67401	7.96972	9.63522	9.33486
Up	ENSDARG00000009871	1.12995	0.00833	snrpc	6	protein_coding		6.81421	6.50376	7.96303	7.54967
Up	ENSDARG00000046124	1.1298	0.00084	rab11fip1a	8	protein_coding		7.42544	7.32077	8.67695	8.26561
Up	ENSDARG00000004470	1.1295	4.3e-07	prkcsh	3	protein_coding		9.24105	8.90613	10.2405	10.1796
Up	ENSDARG00000013250	1.128	0.000167	tars1 ENSDARG00000013250	5	protein_coding		10.2583	9.25874	10.9683	10.9749
Up	ENSDARG00000068415	1.12779	0.00778	ptgesl	8	protein_coding		6.703	6.6666	7.52966	7.99938
Up	ENSDARG00000045146	1.12663	1.53e-05	tomm22	12	protein_coding		8.06312	8.11786	9.12874	9.27789
Up	ENSDARG00000063333	1.12464	0.000685	nup210	23	protein_coding		8.22395	7.47161	9.03935	8.99331
Up	ENSDARG00000002591	1.12435	0.00228	ruvbl1	6	protein_coding		7.08454	6.84728	8.14545	7.99938
Up	ENSDARG00000104901	1.12354	1.8e-05	ostc	7	protein_coding		8.85543	8.40998	9.89933	9.62782
Up	ENSDARG00000055620	1.12077	0.0025	acad9	11	protein_coding		7.04455	6.81291	8.02022	8.04562
Up	ENSDARG00000011672	1.1197	0.000112	sema3b	8	protein_coding		7.72016	7.62806	8.74921	8.81197
Up	ENSDARG00000061687	1.11946	0.0682	atxn1a	19	protein_coding		5.54446	6.10976	6.5797	7.17754
Up	ENSDARG00000044090	1.11826	2.31e-05	zmpste24	17	protein_coding		8.22395	8.00821	9.30209	9.15438
Up	ENSDARG00000022978	1.11623	0.0102	tmpob	25	protein_coding		6.35617	6.74161	7.59386	7.67917
Up	ENSDARG00000012215	1.11605	0.0291	umps ENSDARG00000012215	9	protein_coding		6.08761	6.05199	7.2478	7.02175
Up	ENSDARG00000014591	1.11563	1.58e-05	ilf2	19	protein_coding		8.74435	8.35132	9.7816	9.55509
Up	ENSDARG00000035890	1.11287	5.56e-06	fuca1.1	19	protein_coding		8.27668	8.34532	9.44817	9.37767
Up	ENSDARG00000020008	1.11234	2.6e-10	vcp	5	protein_coding		11.7532	11.4638	12.7576	12.6976
Up	ENSDARG00000035324	1.1107	8.77e-05	hnrnpl	5	protein_coding		8.41642	7.91406	9.25522	9.33072
Up	ENSDARG00000117787	1.10913	0.0374	LO018383.1	18	lincRNA		5.82973	6.52515	7.08758	7.43854
Up	ENSDARG00000019702	1.10869	0.0205	aldocb	21	protein_coding		6.48128	6.94574	7.35542	8.14808
Up	ENSDARG00000060252	1.10781	0.0123	mogs	1	protein_coding		8.15988	6.84728	8.65905	8.83848
Up	ENSDARG00000003869	1.10727	0.0296	decr1 ENSDARG00000003869	16	protein_coding		6.42008	6.54622	7.06057	7.92436
Up	ENSDARG00000071065	1.10673	1.94e-10	g6pd ENSDARG00000071065	23	protein_coding		10.9128	11.0717	12.023	12.1712
Up	ENSDARG00000003570	1.10483	2.24e-05	hsp90b1	4	protein_coding		12.037	11.2168	12.6342	12.9295
Up	ENSDARG00000037410	1.10473	0.0911	med28	1	protein_coding		5.94283	5.29427	6.90731	6.47894
Up	ENSDARG00000060246	1.10389	0.00366	slc16a6b	3	protein_coding		7.04455	7.47161	8.07072	8.58726
Up	ENSDARG00000090194	1.10118	0.0247	lamtor5	8	protein_coding		6.67708	5.99181	7.45557	7.44622
Up	ENSDARG00000104517	1.10037	8.54e-05	uqcr10	21	protein_coding		8.23287	8.64305	9.71965	9.33279
Up	ENSDARG00000032571	1.10006	0.00059	il20ra	20	protein_coding		7.32886	7.71439	8.63179	8.59073
Up	ENSDARG00000099664	1.09914	3.47e-05	selenof	2	protein_coding		8.40066	8.08223	9.42542	9.2562
Up	ENSDARG00000011404	1.09856	0.0187	fen1	24	protein_coding		6.53998	6.62758	7.94345	7.27564
Up	ENSDARG00000097718	1.09738	0.00143	stard10	15	protein_coding		7.41764	7.75116	8.90409	8.3903
Up	ENSDARG00000052402	1.0968	0.00822	dnmt3ba	8	protein_coding		7.33716	6.567	8.0842	8.09042
Up	ENSDARG00000059936	1.09677	0.000161	herc4	13	protein_coding		7.66188	7.72367	8.73504	8.81197
Up	ENSDARG00000101317	1.09431	0.0163	grinaa	19	protein_coding		6.2893	6.48205	7.3992	7.48403
Up	ENSDARG00000036415	1.09401	0.00133	glb1	1	protein_coding		7.37796	7.09624	8.30355	8.34171
Up	ENSDARG00000055477	1.09386	0.0109	pelo	12	protein_coding		8.3192	7.03791	8.78814	9.01671
Up	ENSDARG00000039217	1.09204	0.082	orc1	6	protein_coding		6.35617	5.29427	6.94718	7.01144
Up	ENSDARG00000043154	1.09164	5.44e-11	ucp2	10	protein_coding		11.058	11.1313	12.2357	12.1325
Up	ENSDARG00000068182	1.09153	0.000213	crb3b	1	protein_coding		8.47024	7.88126	9.33815	9.24744
Up	ENSDARG00000043554	1.08959	0.0437	mrpl40 ENSDARG00000043554	8	protein_coding		5.9857	6.27037	6.86631	7.43082
Up	ENSDARG00000056803	1.08826	1.25e-05	ap1s1	7	protein_coding		8.30235	8.27762	9.42718	9.30771
Up	ENSDARG00000062206	1.08757	0.00743	skiv2l	19	protein_coding		7.14252	6.58748	7.90348	8.02011
Up	ENSDARG00000013072	1.08748	0.00232	mmp15b	2	protein_coding		7.62167	8.54699	9.36599	9.06989
Up	ENSDARG00000008551	1.08708	0.0193	pole3	5	protein_coding		6.35617	6.54622	7.69684	7.27564
Up	ENSDARG00000013542	1.0861	4.49e-06	lpgat1 ENSDARG00000013542	20	protein_coding		9.42946	9.00459	10.207	10.4199
Up	ENSDARG00000009001	1.08536	0.000175	pdia6	20	protein_coding		10.3182	9.43576	10.8797	11.1643
Up	ENSDARG00000074057	1.08529	1.95e-09	calm3b	21	protein_coding		11.3373	11.0423	12.3149	12.249
Up	ENSDARG00000055945	1.08504	1.48e-06	asph	2	protein_coding		8.84383	8.69588	9.88913	9.81299
Up	ENSDARG00000104696	1.08335	0.00716	apooa	5	protein_coding		6.66394	6.81291	7.86757	7.7114
Up	ENSDARG00000074331	1.08283	0.000368	eif4g3b	23	protein_coding		7.75775	7.51502	8.77436	8.64847
Up	ENSDARG00000057286	1.08283	0.0133	swap70b	18	protein_coding		7.32051	6.54622	8.24477	7.83357
Up	ENSDARG00000101986	1.0813	0.00023	irf6	22	protein_coding		7.89901	7.90593	9.14169	8.77585
Up	ENSDARG00000056903	1.07804	0.025	mrpl13	16	protein_coding		6.18279	6.32017	7.33303	7.24074
Up	ENSDARG00000098114	1.07567	8.03e-06	ctsa ENSDARG00000098114	6	protein_coding		9.33315	8.86058	10.2304	10.1493
Up	ENSDARG00000053217	1.0723	0.000197	cox7a2a	17	protein_coding		7.8183	7.69565	8.80451	8.83263
Up	ENSDARG00000052721	1.07152	0.0273	prim2	13	protein_coding		6.18279	6.27037	7.27938	7.23187
Up	ENSDARG00000037153	1.07069	6.25e-05	atp6ap1b	23	protein_coding		8.15988	8.13187	9.07352	9.32864
Up	ENSDARG00000055539	1.07024	0.00685	epdl2	21	protein_coding		7.10412	7.52567	8.01084	8.66831
Up	ENSDARG00000023279	1.06972	0.000118	psmd4b	16	protein_coding		8.40856	8.01578	9.38607	9.18683
Up	ENSDARG00000079979	1.06945	0.0301	fam89a	20	protein_coding		6.2893	6.34444	7.56211	7.09199
Up	ENSDARG00000002991	1.06935	0.0455	cep135	20	protein_coding		6.16425	6.10976	7.40637	6.87012
Up	ENSDARG00000024465	1.0687	0.0404	mrps18a	4	protein_coding		6.51093	5.86335	7.31028	7.21399
Up	ENSDARG00000030644	1.06796	0.071	gnai3	8	protein_coding		5.82973	5.92901	7.14012	6.59405
Up	ENSDARG00000102850	1.06785	0.00552	CU469577.1	7	lincRNA		7.03437	6.88086	8.154	7.83942
Up	ENSDARG00000025889	1.06778	1.75e-05	usp14	2	protein_coding		8.74747	8.40998	9.69936	9.60398
Up	ENSDARG00000054799	1.06743	0.00665	rfc1	1	protein_coding		7.10412	6.68572	7.96788	7.9516
Up	ENSDARG00000020085	1.06729	3.69e-05	slc33a1	18	protein_coding		8.16455	8.10371	9.16723	9.21633
Up	ENSDARG00000045230	1.06537	1.74e-07	cox6b1	24	protein_coding		9.88643	9.76729	10.7405	11.0277
Up	ENSDARG00000055433	1.0652	0.0722	vps26bl	10	protein_coding		5.78188	5.72232	6.73581	6.78787
Up	ENSDARG00000016010	1.06509	0.000455	nup107	4	protein_coding		7.55207	7.57777	8.62259	8.60453
Up	ENSDARG00000045618	1.06334	5.65e-06	clta	1	protein_coding		9.70751	9.22973	10.6301	10.4669
Up	ENSDARG00000076290	1.06229	9.2e-07	calr	8	protein_coding		9.63025	9.27777	10.4962	10.5548
Up	ENSDARG00000006392	1.06032	0.0791	exosc9	1	protein_coding		6.6901	5.48098	7.31028	7.17754
Up	ENSDARG00000005551	1.05927	0.000245	hnrnph1l	21	protein_coding		8.36457	7.94613	9.34935	9.08719
Up	ENSDARG00000012274	1.05631	0.00385	eif4e1c	13	protein_coding		8.16921	7.33295	8.99487	8.71675
Up	ENSDARG00000010078	1.05488	0.00154	nup133	1	protein_coding		7.60802	7.25828	8.55968	8.41007
Up	ENSDARG00000003189	1.05463	1.64e-08	psmd1 ENSDARG00000003189	22	protein_coding		10.3707	10.1408	11.2923	11.3354
Up	ENSDARG00000035868	1.05257	0.0128	spire1a	19	protein_coding		6.88386	6.50376	7.79842	7.67264
Up	ENSDARG00000077760	1.05244	0.0446	ascc1	12	protein_coding		5.94283	6.24482	7.1053	7.10175
Up	ENSDARG00000022315	1.05219	1.53e-05	atp6v1g1	5	protein_coding		9.19155	8.75591	10.0939	9.985
Up	ENSDARG00000007315	1.0513	0.0936	tmpoa	4	protein_coding		6.21918	5.48098	7.14012	6.63495
Up	ENSDARG00000022165	1.05076	2.71e-09	mgst1.2	4	protein_coding		10.8366	10.9788	11.8723	12.039
Up	ENSDARG00000035858	1.05059	0.000436	cnn2	2	protein_coding		9.72185	8.86058	10.522	10.2775
Up	ENSDARG00000099802	1.05035	0.0883	pnp5b ENSDARG00000099802	2	protein_coding		6.08761	5.48098	6.67775	6.95871
Up	ENSDARG00000009346	1.04945	0.00673	caprin1a	7	protein_coding		7.21637	6.88086	8.25672	7.9022
Up	ENSDARG00000038991	1.04931	0.000187	nsfb	12	protein_coding		8.51483	8.03081	9.29245	9.38368
Up	ENSDARG00000102417	1.04926	0.0008	psmd7	7	protein_coding		7.69455	7.4494	8.66803	8.5592
Up	ENSDARG00000087693	1.04909	4.48e-09	atox1 ENSDARG00000087693	14	protein_coding		10.2139	10.3075	11.2807	11.3338
Up	ENSDARG00000076246	1.0483	0.0514	prune	16	protein_coding		6.10716	6.05199	6.86631	7.27564
Up	ENSDARG00000056498	1.04461	1.12e-10	crp2	24	protein_coding		12.433	12.2653	13.3594	13.4316
Up	ENSDARG00000058865	1.04351	0.0516	endog	8	protein_coding		6.75349	5.82936	7.34053	7.43082
Up	ENSDARG00000086985	1.04212	8.83e-05	klc4	22	protein_coding		8.22395	8.21319	9.37516	9.11396
Up	ENSDARG00000023394	1.04205	4.09e-05	slc37a2	5	protein_coding		8.93414	8.62831	9.98442	9.65127
Up	ENSDARG00000057392	1.04019	0.00132	lrrc31	24	protein_coding		7.80639	7.40394	8.72934	8.56627
Up	ENSDARG00000089529	1.03831	0.000316	desi1b	12	protein_coding		8.77217	8.14574	9.52098	9.53722
Up	ENSDARG00000044688	1.03764	1.1e-05	dusp4	21	protein_coding		9.15915	9.60852	10.5204	10.3356
Up	ENSDARG00000030278	1.03664	6.15e-06	idh3a	25	protein_coding		8.89251	8.72852	9.90945	9.77689
Up	ENSDARG00000070589	1.03653	0.0497	mrpl35	17	protein_coding		6.23703	5.92901	7.07863	7.10175
Up	ENSDARG00000058032	1.03517	0.0204	tpk2	8	protein_coding		6.46622	6.8302	7.83075	7.46146
Up	ENSDARG00000037038	1.03437	4.67e-06	psmc6	20	protein_coding		9.41581	9.07154	10.3496	10.2205
Up	ENSDARG00000018303	1.03416	0.00178	etv4	12	protein_coding		7.39396	7.38066	8.50397	8.29568
Up	ENSDARG00000008808	1.03368	0.00163	eml2	15	protein_coding		7.41764	7.53624	8.62259	8.34992
Up	ENSDARG00000014041	1.03326	0.0409	smarcad1a	8	protein_coding		7.15196	6.16531	7.94837	7.54253
Up	ENSDARG00000071339	1.03305	0.0995	borcs8	22	protein_coding		5.89865	5.48098	6.67775	6.70065
Up	ENSDARG00000013938	1.03224	1.77e-05	psmb3	6	protein_coding		8.69999	8.5729	9.76218	9.55863
Up	ENSDARG00000060366	1.0313	6.57e-06	slc12a9 ENSDARG00000060366	5	protein_coding		8.96661	8.73312	9.87628	9.88822
Up	ENSDARG00000020311	1.03006	0.00304	cnih1	13	protein_coding		8.04803	7.34503	8.81533	8.71038
Up	ENSDARG00000104771	1.02962	0.000949	timm44	22	protein_coding		8.04296	7.57777	8.8018	8.9013
Up	ENSDARG00000086034	1.02949	0.0041	nectin1b	18	protein_coding		7.05465	7.20626	8.07972	8.19442
Up	ENSDARG00000006094	1.0284	0.000143	igf2r	20	protein_coding		8.4927	8.16631	9.24726	9.4691
Up	ENSDARG00000110186	1.02693	0.0371	CDCP1 ENSDARG00000110186	19	protein_coding		6.12644	6.52515	7.4135	7.22296
Up	ENSDARG00000012682	1.02604	9.51e-06	pfn2l	2	protein_coding		10.6224	10.0367	11.4367	11.3318
Up	ENSDARG00000091136	1.02436	7.59e-06	zgc:174259	5	protein_coding		9.95814	9.57302	10.9482	10.6385
Up	ENSDARG00000087869	1.02389	0.0187	si:ch211-11k18.4	3	protein_coding		6.84945	6.58748	7.91358	7.50624
Up	ENSDARG00000101624	1.02343	0.000963	lmnb2	22	protein_coding		7.82421	7.63791	8.88626	8.59073
Up	ENSDARG00000055917	1.02321	0.098	nipa1	6	protein_coding		6.72847	5.56599	7.49645	6.98003
Up	ENSDARG00000020623	1.02204	0.000306	baxa	3	protein_coding		8.90373	8.30261	9.56968	9.73517
Up	ENSDARG00000069150	1.022	0.00149	rit1	19	protein_coding		7.37796	7.55716	8.47358	8.47159
Up	ENSDARG00000030694	1.02109	2.65e-05	atp6v1e1b	4	protein_coding		9.02686	8.66731	9.94312	9.80703
Up	ENSDARG00000087640	1.02042	2.11e-05	nsfl1c	23	protein_coding		8.95317	8.62336	9.82772	9.80255
Up	ENSDARG00000062651	1.01956	0.0863	zc3hc1	4	protein_coding		5.85307	5.75889	6.84536	6.70065
Up	ENSDARG00000114063	1.01888	0.00241	parm1	10	protein_coding		8.34824	7.69565	8.87079	9.25183
Up	ENSDARG00000042630	1.0184	0.0205	hebp2	20	protein_coding		6.95029	6.41488	7.70267	7.7114
Up	ENSDARG00000093120	1.0179	0.085	si:dkey-117m1.4	1	protein_coding		5.78188	5.86335	6.85587	6.71343
Up	ENSDARG00000039208	1.01765	0.00204	nasp	6	protein_coding		7.53774	7.74206	8.83139	8.4257
Up	ENSDARG00000061989	1.01666	0.0682	mpnd	8	protein_coding		6.08761	5.86335	7.03304	6.87012
Up	ENSDARG00000058328	1.01607	0.0446	lsm7	22	protein_coding		6.65068	6.16531	7.63715	7.15896
Up	ENSDARG00000005840	1.01587	5.6e-08	got2b	7	protein_coding		9.98744	9.92646	10.9178	11.0219
Up	ENSDARG00000051853	1.01583	0.00363	galns	7	protein_coding		7.22534	7.40394	8.44253	8.16679
Up	ENSDARG00000070076	1.01328	0.00787	actr2b	13	protein_coding		7.22534	6.86417	8.11515	7.9889
Up	ENSDARG00000026531	1.01288	0.00396	alcama	10	protein_coding		7.32051	7.12454	8.28032	8.16214
Up	ENSDARG00000022424	1.01263	0.00336	slc26a5	4	protein_coding		8.05308	7.38066	8.82873	8.69435
Up	ENSDARG00000016733	1.01242	0.0408	psat1	5	protein_coding		6.51093	6.16531	7.46933	7.17754
Up	ENSDARG00000017388	1.01213	0.0164	gstt1b	21	protein_coding		7.12345	8.22631	8.59148	8.92349
Up	ENSDARG00000067613	1.01139	0.0341	dnajc25	5	protein_coding		7.19826	6.27037	7.75415	7.85681
Up	ENSDARG00000006963	1.01115	0.00138	cse1l	11	protein_coding		8.12195	7.63791	9.01611	8.78497
Up	ENSDARG00000045364	1.00991	0.00422	trappc3	19	protein_coding		7.36178	7.17953	8.38926	8.13388
Up	ENSDARG00000037188	1.00945	0.0325	rpa2	16	protein_coding		6.27208	7.03791	7.64929	7.69859
Up	ENSDARG00000061952	1.00921	1.65e-06	ecpas	1	protein_coding		9.30168	9.14591	10.2465	10.2171
Up	ENSDARG00000057414	1.00873	1.46e-08	phb	3	protein_coding		10.4027	10.3182	11.3981	11.3375
Up	ENSDARG00000032780	1.00834	0.0533	pigf	12	protein_coding		6.2011	6.05199	7.12282	7.07227
Up	ENSDARG00000038213	1.00831	0.000209	slc35b1	3	protein_coding		9.47342	8.80483	10.1214	10.2471
Up	ENSDARG00000098972	1.00801	0.00668	mrps16	11	protein_coding		7.17992	6.94574	8.02022	8.09532
Up	ENSDARG00000061472	1.00793	0.000458	gba2	7	protein_coding		8.43973	8.05307	9.10691	9.40354
Up	ENSDARG00000110103	1.00761	0.0603	FO834799.1	25	protein_coding		6.04771	6.10976	6.93731	7.14014
Up	ENSDARG00000063535	1.00718	2.97e-05	chd4a	19	protein_coding		8.80545	8.58313	9.78022	9.61765
Up	ENSDARG00000040326	1.0059	0.0228	dhx29	10	protein_coding		6.89514	6.41488	7.64929	7.67264
Up	ENSDARG00000086826	1.00518	2.26e-06	sult6b1 ENSDARG00000086826	11	protein_coding		10.2832	10.7572	11.5515	11.53
Up	ENSDARG00000044167	1.00409	6.05e-05	padi2	6	protein_coding		8.3767	8.62831	9.54066	9.45965
Up	ENSDARG00000008936	1.00093	0.00087	sec11a	18	protein_coding		8.15988	7.72367	8.95631	8.95074
Up	ENSDARG00000094833	1.0007	0.07	coa5	9	protein_coding		6.86101	5.86335	7.26367	7.57792
Down	ENSDARG00000069017	-9.50247	0.0457	elnb	21	protein_coding		7.85344	3.6008	2	2
Down	ENSDARG00000079564	-8.77137	0.0669	myh7	2	protein_coding		7.13301	3.23597	2	2
Down	ENSDARG00000092191	-7.29158	0.000598	CR318588.1	18	processed_transcript		4.49523	5.191	2	2
Down	ENSDARG00000070873	-7.28747	0.000611	ccl25b	11	protein_coding		5.15136	4.52203	2	2
Down	ENSDARG00000074217	-7.17821	0.000863	si:dkey-188i13.6	13	protein_coding		4.6631	4.89495	2	2
Down	ENSDARG00000077875	-7.12192	0.00126	slc2a5	23	protein_coding		4.08635	5.191	2	2
Down	ENSDARG00000034470	-6.89461	0.00246	aldoab	12	protein_coding		4.71498	4.34091	2	2
Down	ENSDARG00000020758	-6.86499	0.00287	tmem178	11	protein_coding		4.81345	4.13373	2	2
Down	ENSDARG00000057317	-6.81221	0.00658	nexn	8	protein_coding		5.22477	2.74649	2	2
Down	ENSDARG00000092225	-6.78763	0.00611	si:dkeyp-13a3.10	2	protein_coding		2.94683	5.191	2	2
Down	ENSDARG00000100698	-6.78493	0.00351	eva1bb	19	protein_coding		4.55338	4.34091	2	2
Down	ENSDARG00000063026	-6.7397	0.00405	mlc1	18	protein_coding		4.30523	4.52203	2	2
Down	ENSDARG00000078076	-6.72632	0.00529	nab2 ENSDARG00000078076	11	protein_coding		4.90563	3.6008	2	2
Down	ENSDARG00000096311	-6.72632	0.00529	si:dkey-211g8.8	19	protein_coding		4.90563	3.6008	2	2
Down	ENSDARG00000092067	-6.69996	0.00462	atn1	16	protein_coding		4.23589	4.52203	2	2
Down	ENSDARG00000091277	-6.64518	0.0066	adra2da	14	protein_coding		4.81345	3.6008	2	2
Down	ENSDARG00000075158	-6.54451	0.00756	igdcc3	7	protein_coding		4.37138	4.13373	2	2
Down	ENSDARG00000099152	-6.52908	0.00808	si:dkey-190j3.2	4	protein_coding		3.9195	4.52203	2	2
Down	ENSDARG00000011615	-6.48067	0.0147	mybpc3	7	protein_coding		4.90563	2.74649	2	2
Down	ENSDARG00000115716	-6.4171	0.0457	CT583728.23	4	rRNA		2.7619	9.53663	3.30536	2.7609
Down	ENSDARG00000075626	-6.37851	0.0145	zgc:172090	3	protein_coding		3.25789	4.68294	2	2
Down	ENSDARG00000075806	-6.36526	0.0131	kirrel3a	10	protein_coding		3.73079	4.43431	2	2
Down	ENSDARG00000087012	-6.26001	0.018	BX004816.2	3	protein_coding		3.51363	4.43431	2	2
Down	ENSDARG00000090368	-6.18565	0.0224	dre-mir-132-2	10	miRNA		4.37138	3.42989	2	2
Down	ENSDARG00000099609	-6.11237	0.0299	tpbga	19	protein_coding		2.94683	4.52203	2	2
Down	ENSDARG00000075830	-6.08122	0.0266	syt3	3	protein_coding		3.9195	3.89173	2	2
Down	ENSDARG00000061288	-6.06578	0.00377	kcnc4	8	protein_coding		4.9496	5.191	2	2.30044
Down	ENSDARG00000102490	-6.04863	0.0378	asb2b	17	protein_coding		4.49523	2.74649	2	2
Down	ENSDARG00000004953	-6.02065	0.0044	mxb	1	protein_coding		4.90563	5.13645	2.27526	2
Down	ENSDARG00000090560	-6.00689	0.0328	mfap5	16	protein_coding		3.51363	4.13373	2	2
Down	ENSDARG00000102514	-5.97436	0.0378	BX323596.2	5	protein_coding		4.23589	3.23597	2	2
Down	ENSDARG00000104263	-5.92351	0.039	CABZ01055365.1	24	protein_coding		3.82823	3.75359	2	2
Down	ENSDARG00000025320	-5.9157	4.96e-05	col21a1	13	protein_coding		5.32833	6.24482	2	2.54896
Down	ENSDARG00000015890	-5.89461	0.0423	mafa	18	protein_coding		3.9195	3.6008	2	2
Down	ENSDARG00000117517	-5.89461	0.0423	CR354540.2	7	lincRNA		3.9195	3.6008	2	2
Down	ENSDARG00000088595	-5.85939	0.0533	crispld2	7	protein_coding		2.7619	4.34091	2	2
Down	ENSDARG00000057000	-5.85265	0.0879	camkvl	23	protein_coding		4.49523	2	2	2
Down	ENSDARG00000102058	-5.78603	0.0661	si:dkeyp-11e3.1	14	protein_coding		2.54974	4.34091	2	2
Down	ENSDARG00000099980	-5.57889	8.19e-08	bpifcl	9	protein_coding		6.48128	6.41488	2.88036	2
Down	ENSDARG00000083050	-5.37885	0.0248	CABZ01071191.1	7	rRNA		4.81345	4.0178	2.27526	2
Down	ENSDARG00000097075	-5.13632	0.0393	CU855801.1 ENSDARG00000097075	3	lincRNA		4.43463	4.13373	2	2.30044
Down	ENSDARG00000063008	-5.102	7.27e-06	si:dkeyp-27e10.3	4	protein_coding		5.75735	6.27037	2	2.94566
Down	ENSDARG00000054451	-5.01048	3.06e-55	loxl1	18	protein_coding		9.7501	9.39858	4.94984	4.60724
Down	ENSDARG00000035322	-4.94981	0.00568	myh7bb	23	protein_coding		5.36126	4.34091	2.50631	2
Down	ENSDARG00000103114	-4.92002	0.00591	ndufa4l2a	9	protein_coding		5.42495	4.24103	2	2.54896
Down	ENSDARG00000043802	-4.7775	0.000597	ms4a17a.8	4	protein_coding		5.42495	5.24356	2.27526	2.54896
Down	ENSDARG00000038139	-4.77629	4.99e-05	pdgfbb	3	protein_coding		5.54446	5.86335	2.50631	2.54896
Down	ENSDARG00000091306	-4.58528	0.016	kcnn1a	2	protein_coding		4.23589	5.02075	2	2.54896
Down	ENSDARG00000098158	-4.52751	0.000496	cpxm1b	14	protein_coding		5.26012	5.72232	2	2.94566
Down	ENSDARG00000036840	-4.5243	5.69e-26	krt15	11	protein_coding		8.55808	8.11786	4.25814	4.08448
Down	ENSDARG00000041141	-4.50644	0.0211	cryba1a	15	protein_coding		4.60928	4.52203	2.50631	2
Down	ENSDARG00000078250	-4.49081	0.000689	zgc:194398	5	protein_coding		5.07401	5.79455	2	2.94566
Down	ENSDARG00000098221	-4.4779	1.18e-05	st8sia1 ENSDARG00000098221	4	protein_coding		5.6007	6.27037	2.88036	2.54896
Down	ENSDARG00000009401	-4.47539	0.004	vcanb	10	protein_coding		8.06312	5.92901	2.88036	3.9177
Down	ENSDARG00000010729	-4.45599	0.0221	CABZ01073795.1	10	protein_coding		4.60928	4.52203	2	2.54896
Down	ENSDARG00000105389	-4.45439	0.0276	mmel1	11	protein_coding		3.9195	4.95922	2.50631	2
Down	ENSDARG00000053254	-4.42674	0.0246	mylpfa	3	protein_coding		4.71498	4.34091	2	2.54896
Down	ENSDARG00000114825	-4.41483	0.00867	SCARF2	5	protein_coding		5.54446	4.0178	2.70542	2
Down	ENSDARG00000045639	-4.40105	0.0289	elavl4	8	protein_coding		3.9195	4.95922	2	2.54896
Down	ENSDARG00000016750	-4.38443	0.0271	abcc6a	6	protein_coding		4.49523	4.52203	2	2.54896
Down	ENSDARG00000098177	-4.37808	0.0309	si:dkey-28i19.3	4	protein_coding		4.30523	4.60473	2.50631	2
Down	ENSDARG00000014357	-4.37009	0.0354	amh	22	protein_coding		5.03372	3.6008	2	2.54896
Down	ENSDARG00000007195	-4.30211	0.035	grm2b	11	protein_coding		4.16306	4.68294	2	2.54896
Down	ENSDARG00000092653	-4.29879	0.0482	si:dkey-1h24.6	1	protein_coding		5.07401	3.23597	2	2.54896
Down	ENSDARG00000052846	-4.29496	0.0375	fsta	5	protein_coding		3.9195	4.82768	2	2.54896
Down	ENSDARG00000039243	-4.29495	5.38e-12	zgc:152791	13	protein_coding		7.32051	6.94574	3.63324	3.25646
Down	ENSDARG00000078149	-4.2297	0.042	grin2ca	3	protein_coding		4.23589	4.52203	2	2.54896
Down	ENSDARG00000043514	-4.19823	8.92e-05	si:dkey-239i20.4	20	protein_coding		5.65483	5.79455	2.50631	2.94566
Down	ENSDARG00000003706	-4.17881	0.00758	ryr2b ENSDARG00000003706	17	protein_coding		6.32312	2.74649	2.70542	2.54896
Down	ENSDARG00000010423	-4.17458	0.00416	npsn	7	protein_coding		4.90563	5.34326	2.88036	2
Down	ENSDARG00000040046	-4.15977	2.07e-07	snai2	24	protein_coding		7.06468	5.92901	3.42313	2.94566
Down	ENSDARG00000040565	-4.14959	0.0562	ckmb	15	protein_coding		4.71498	3.75359	2	2.54896
Down	ENSDARG00000093899	-4.07747	0.0817	BX510657.1 ENSDARG00000093899	20	lincRNA		2.94683	4.95922	2	2.54896
Down	ENSDARG00000007655	-4.06783	0.000516	crybb1l3 ENSDARG00000007655	15	protein_coding		4.86028	6.08117	2.88036	2.54896
Down	ENSDARG00000038587	-4.05698	0.0764	CU929150.1	2	protein_coding		4.60928	3.6008	2.50631	2
Down	ENSDARG00000053380	-4.0521	0.0167	fam189a1	7	protein_coding		4.37138	4.95922	2.50631	2.30044
Down	ENSDARG00000035327	-3.99473	0.0803	ckma	5	protein_coding		4.60928	3.6008	2	2.54896
Down	ENSDARG00000071012	-3.98558	3.8e-07	ifit14	17	protein_coding		7.50127	6.16531	4.12543	2.54896
Down	ENSDARG00000071005	-3.96626	4.79e-41	ppp1r3ca	17	protein_coding		9.21876	9.40148	5.62658	5.29243
Down	ENSDARG00000035018	-3.96002	0.0921	thy1	5	protein_coding		4.49523	3.6008	2.50631	2
Down	ENSDARG00000074754	-3.95285	0.0948	si:dkey-188i13.9	13	protein_coding		4.71498	3.23597	2	2.54896
Down	ENSDARG00000099169	-3.91385	2.96e-10	cxcl8b.3	7	protein_coding		7.06468	7.55716	4.37967	2.94566
Down	ENSDARG00000091481	-3.88787	0.0935	foxc1a ENSDARG00000091481	2	protein_coding		4.30523	3.89173	2	2.54896
Down	ENSDARG00000060788	-3.87883	0.0936	lrrc14b	19	protein_coding		4.08635	4.13373	2	2.54896
Down	ENSDARG00000056322	-3.84884	0.0484	ldb3a	13	protein_coding		5.1132	3.6008	2	2.7609
Down	ENSDARG00000110040	-3.84386	2.69e-06	CABZ01092781.1	20	protein_coding		5.65483	7.09624	3.17712	3.51204
Down	ENSDARG00000074376	-3.83249	0.000399	mdga1	13	protein_coding		5.75735	5.39064	2.70542	2.94566
Down	ENSDARG00000038941	-3.80968	0.0122	ppp1r1c	9	protein_coding		4.49523	5.13645	2.50631	2.54896
Down	ENSDARG00000001463	-3.78527	1.27e-07	tdh2 ENSDARG00000001463	17	protein_coding		6.66394	6.62758	3.8166	2.94566
Down	ENSDARG00000098044	-3.7276	0.0271	BX663503.2	18	lincRNA		4.99227	4.43431	2.88036	2
Down	ENSDARG00000078853	-3.71792	0.00622	arhgef19	23	protein_coding		5.03372	5.43652	3.17712	2
Down	ENSDARG00000092252	-3.71452	0.0228	si:dkey-103k4.1 ENSDARG00000092252	22	protein_coding		5.26012	4.0178	2.27526	2.7609
Down	ENSDARG00000052057	-3.6625	0.00121	pcolceb	7	protein_coding		5.29463	5.56599	2.70542	2.94566
Down	ENSDARG00000075697	-3.65951	0.00304	si:ch73-380l3.2	15	protein_coding		5.92091	5.07976	3.42313	2
Down	ENSDARG00000019130	-3.61375	5.27e-22	plk2b	8	protein_coding		8.37267	8.32717	5.09887	4.7129
Down	ENSDARG00000088251	-3.60469	1.07e-07	lgals17	15	protein_coding		6.86101	6.54622	3.90022	3.25646
Down	ENSDARG00000056134	-3.58136	0.0266	c1qtnf5	15	protein_coding		4.76505	4.52203	2.50631	2.54896
Down	ENSDARG00000002587	-3.5797	0.0003	dpysl3	21	protein_coding		5.65483	6.02222	2.50631	3.51204
Down	ENSDARG00000030106	-3.57522	0.0268	stmn4	20	protein_coding		4.60928	4.68294	2.50631	2.54896
Down	ENSDARG00000054137	-3.57267	0.00678	adgrg6	20	protein_coding		5.96442	4.13373	3.03636	2.54896
Down	ENSDARG00000057173	-3.56222	0.0641	ifit8	13	protein_coding		5.22477	3.42989	2.88036	2
Down	ENSDARG00000020191	-3.55767	0.0039	ppef1	11	protein_coding		5.32833	5.29427	3.17712	2.30044
Down	ENSDARG00000019692	-3.55707	7.18e-11	colq	16	protein_coding		7.01381	7.5675	4.25814	3.9177
Down	ENSDARG00000062397	-3.50553	0.00741	ndst1a	14	protein_coding		5.22477	4.95922	2.50631	2.94566
Down	ENSDARG00000029720	-3.48868	0.0813	si:dkeyp-9d4.2	1	protein_coding		3.9195	4.52203	2.27526	2.54896
Down	ENSDARG00000037738	-3.4656	0.0797	fbxl3l	14	protein_coding		5.26012	3.23597	2	2.94566
Down	ENSDARG00000101385	-3.45926	0.0175	f8	14	protein_coding		8.58968	6.16531	4.37967	4.81135
Down	ENSDARG00000036893	-3.45897	0.00069	f13a1b	7	protein_coding		6.89514	4.68294	2.88036	3.72908
Down	ENSDARG00000103692	-3.426	0.049	p4ha3	15	protein_coding		3.9195	4.95922	2.50631	2.54896
Down	ENSDARG00000076182	-3.40683	1.61e-08	stat1b	9	protein_coding		8.11714	6.84728	4.94984	3.72908
Down	ENSDARG00000062483	-3.37855	4.4e-09	lyve1b	18	protein_coding		7.17992	6.91366	3.8166	4.23397
Down	ENSDARG00000112019	-3.36423	0.0337	CABZ01065423.1	20	protein_coding		3.73079	5.92901	2	3.3899
Down	ENSDARG00000028213	-3.3627	0.00165	ttn.2	9	protein_coding		6.53998	4.52203	3.17712	3.25646
Down	ENSDARG00000038826	-3.35238	0.0633	jph1b	2	protein_coding		3.73079	4.95922	2.50631	2.54896
Down	ENSDARG00000009123	-3.32814	9.37e-11	sele	20	protein_coding		8.15988	7.08187	4.69274	4.55135
Down	ENSDARG00000015947	-3.3253	0.0998	matn4	6	protein_coding		4.90563	3.6008	2.88036	2
Down	ENSDARG00000087575	-3.29291	0.024	zmp:0000000912	3	protein_coding		6.0678	3.23597	2.88036	2.94566
Down	ENSDARG00000060372	-3.28222	0.0921	plxna2	23	protein_coding		3.9195	4.82768	2	2.94566
Down	ENSDARG00000079166	-3.25674	1.34e-09	ace ENSDARG00000079166	12	protein_coding		7.49386	7.00784	4.49174	4.08448
Down	ENSDARG00000053702	-3.25613	0.0287	il2rgb	14	protein_coding		5.32833	4.13373	2.88036	2.54896
Down	ENSDARG00000074136	-3.25571	0.0472	slc47a2.2	1	protein_coding		4.86028	4.34091	2.88036	2.30044
Down	ENSDARG00000111515	-3.24054	0.0953	CABZ01061498.1	22	protein_coding		4.37138	4.43431	2	2.94566
Down	ENSDARG00000010008	-3.22767	0.0219	vim	24	protein_coding		5.6007	4.13373	2.50631	3.10941
Down	ENSDARG00000018382	-3.22348	0.0763	prkcha	13	protein_coding		4.37138	4.34091	2.50631	2.54896
Down	ENSDARG00000019096	-3.20775	0.00195	myl7	8	protein_coding		7.25193	4.13373	3.63324	3.72908
Down	ENSDARG00000093584	-3.2064	0.0672	zgc:193505	13	protein_coding		4.43463	4.82768	2	3.10941
Down	ENSDARG00000063670	-3.20023	0.0272	gtf2a1l	13	protein_coding		4.55338	5.07976	2.50631	2.94566
Down	ENSDARG00000078717	-3.19876	8.49e-07	itga8	16	protein_coding		6.65068	6.68572	3.63324	4.08448
Down	ENSDARG00000045836	-3.19754	0.087	mapk11	4	protein_coding		4.6631	3.89173	2.50631	2.54896
Down	ENSDARG00000021572	-3.18092	0.0521	cgas	13	protein_coding		4.71498	4.82768	3.17712	2
Down	ENSDARG00000016718	-3.1784	0.0333	mmp11b	21	protein_coding		4.23589	5.24356	2.50631	2.94566
Down	ENSDARG00000010083	-3.17639	0.00469	rbfox3a	12	protein_coding		5.29463	5.64627	2.50631	3.51204
Down	ENSDARG00000056065	-3.16929	0.0118	mov10b.2	8	protein_coding		5.36126	4.95922	2.50631	3.25646
Down	ENSDARG00000089800	-3.14736	0.095	prr7	21	protein_coding		3.9195	4.60473	2.50631	2.54896
Down	ENSDARG00000095509	-3.1362	0.0203	CR759885.1	5	processed_transcript		4.99227	4.95922	2.50631	3.10941
Down	ENSDARG00000058117	-3.13396	0.000459	snap25b	17	protein_coding		5.68115	6.02222	3.42313	3.25646
Down	ENSDARG00000095050	-3.12722	0.0353	si:dkey-7f3.14	16	protein_coding		4.81345	4.68294	2.88036	2.54896
Down	ENSDARG00000068290	-3.12561	2.37e-06	si:dkey-286h2.3	7	protein_coding		6.2893	7.03791	3.8166	4.08448
Down	ENSDARG00000075833	-3.11281	0.000216	lyve1a	7	protein_coding		5.85307	6.16531	3.63324	3.25646
Down	ENSDARG00000019706	-3.10018	0.0615	zar1	20	protein_coding		4.86028	4.68294	2	3.25646
Down	ENSDARG00000104829	-3.09535	0.000877	zgc:112146	3	protein_coding		5.75735	5.92901	2.88036	3.72908
Down	ENSDARG00000099871	-3.09488	0.0237	myo7aa	18	protein_coding		4.76505	5.75889	3.63324	2
Down	ENSDARG00000004243	-3.088	0.000732	asic4b	6	protein_coding		5.54446	6.05199	3.42313	3.25646
Down	ENSDARG00000024101	-3.08758	2.45e-08	adra1d	1	protein_coding		7.27803	6.91366	4.49174	4.08448
Down	ENSDARG00000056805	-3.08574	0.00384	plch2b	11	protein_coding		4.90563	6.08117	3.42313	2.94566
Down	ENSDARG00000100307	-3.05663	3.31e-05	adamts5	1	protein_coding		6.14547	6.50376	3.90022	3.51204
Down	ENSDARG00000030215	-3.04821	3.56e-06	matn1	19	protein_coding		6.6901	6.99256	3.42313	4.60724
Down	ENSDARG00000099850	-3.04462	0.00534	iqsec3a	4	protein_coding		5.29463	5.86335	2.50631	3.72908
Down	ENSDARG00000020982	-3.04138	0.0479	prickle2a	8	protein_coding		4.81345	4.52203	2.88036	2.54896
Down	ENSDARG00000099197	-3.02751	0.0162	actc1b	17	protein_coding		5.85307	4.52203	2.50631	3.51204
Down	ENSDARG00000005800	-3.02325	1.72e-07	ampd3a	7	protein_coding		6.62379	7.51502	4.37967	4.36941
Down	ENSDARG00000013607	-2.99827	0.0234	sema3gb	8	protein_coding		5.03372	5.02075	2.50631	3.25646
Down	ENSDARG00000096445	-2.99171	0.00104	si:ch211-214p16.3	17	protein_coding		5.48594	6.46001	3.97926	2.94566
Down	ENSDARG00000097762	-2.98015	0.0119	CU693494.3	2	lincRNA		4.71498	6.08117	2.50631	3.72908
Down	ENSDARG00000017441	-2.97168	0.0785	mylz3	1	protein_coding		5.22477	3.6008	2.50631	2.94566
Down	ENSDARG00000099137	-2.96703	3.3e-13	BX663503.3	18	protein_coding		9.52156	8.38095	6.51486	5.70474
Down	ENSDARG00000076484	-2.95679	1.46e-22	stab1	22	protein_coding		9.29956	8.84791	6.31605	6.08531
Down	ENSDARG00000037748	-2.95341	5.15e-08	slc43a1b	1	protein_coding		7.02413	7.11046	4.25814	4.49322
Down	ENSDARG00000055656	-2.94212	0.0027	pdzd3b	5	protein_coding		6.02733	5.92901	2.50631	4.16116
Down	ENSDARG00000105441	-2.94159	0.0131	pcdh11	14	protein_coding		5.54446	4.82768	3.17712	2.94566
Down	ENSDARG00000097057	-2.92494	3.9e-12	fxyd6l ENSDARG00000097057	16	protein_coding		8.007	7.63791	4.98857	5.14919
Down	ENSDARG00000040528	-2.92477	0.000375	lgals3bpb	3	protein_coding		6.52553	5.75889	4.0542	3.25646
Down	ENSDARG00000017860	-2.92294	0.022	rgs5b	2	protein_coding		5.78188	4.24103	3.17712	2.94566
Down	ENSDARG00000018687	-2.91393	0.00349	itga2b	3	protein_coding		5.39345	5.86335	3.63324	2.94566
Down	ENSDARG00000097026	-2.90766	2.71e-07	si:dkey-16m19.1	22	protein_coding		6.80227	7.58797	4.86913	4.16116
Down	ENSDARG00000062936	-2.89947	1.38e-09	ndnf	23	protein_coding		7.41764	7.38066	4.59574	4.81135
Down	ENSDARG00000003680	-2.89176	4.91e-10	runx1t1	19	protein_coding		7.41764	7.52567	4.7389	4.81135
Down	ENSDARG00000036832	-2.88455	0.0141	cyt1l	19	protein_coding		5.29463	5.07976	3.03636	3.10941
Down	ENSDARG00000070620	-2.86758	0.000633	grin2db	16	protein_coding		6.02733	5.86335	3.63324	3.51204
Down	ENSDARG00000053003	-2.86372	0.00529	slc35f1	20	protein_coding		4.99227	6.05199	3.42313	3.25646
Down	ENSDARG00000069335	-2.8552	5.66e-09	bcl6b	7	protein_coding		7.49386	7.27099	4.49174	4.94747
Down	ENSDARG00000086877	-2.85171	0.0109	mhc1zda	1	lincRNA		5.80601	4.82768	3.03636	3.3899
Down	ENSDARG00000079986	-2.84508	0.00233	BX927329.1	22	unprocessed_pseudogene		6.56846	5.02075	3.63324	3.62464
Down	ENSDARG00000001442	-2.83863	0.0851	inppl1b	14	protein_coding		4.49523	4.52203	2.88036	2.54896
Down	ENSDARG00000095512	-2.8346	4.64e-24	rca2.2	23	protein_coding		9.53965	9.10033	6.60485	6.50859
Down	ENSDARG00000100426	-2.83253	4.2e-07	fam167b	17	protein_coding		7.01381	7.06737	4.7389	4.08448
Down	ENSDARG00000029124	-2.81135	0.0172	adamts15a	5	protein_coding		5.6007	5.13645	2.50631	3.72908
Down	ENSDARG00000101613	-2.80117	0.0556	si:dkey-238i5.2	11	protein_coding		5.22477	4.34091	2.50631	3.25646
Down	ENSDARG00000101057	-2.80061	0.00308	srsf7b	11	protein_coding		5.87604	5.79455	2.88036	4.0035
Down	ENSDARG00000102690	-2.79526	0.00066	rims2b	19	protein_coding		6.18279	5.82936	3.8166	3.51204
Down	ENSDARG00000105590	-2.79338	1.19e-09	si:cabz01007794.1	7	protein_coding		7.78834	7.38066	4.78363	5.14919
Down	ENSDARG00000117740	-2.78978	0.0019	CABZ01113369.1	18	lincRNA		5.707	6.89735	2.88036	4.60724
Down	ENSDARG00000104576	-2.77659	1.64e-05		24	protein_coding		10.7821	11.937	8.59775	8.809
Down	ENSDARG00000076496	-2.77652	1.38e-07	frmd4bb	23	protein_coding		7.10412	7.2325	4.32018	4.85817
Down	ENSDARG00000038655	-2.77562	0.000392	ajap1	8	protein_coding		6.14547	6.10976	3.97926	3.51204
Down	ENSDARG00000078696	-2.77421	0.0467	synpo2lb	12	protein_coding		6.35617	3.6008	2.50631	3.9177
Down	ENSDARG00000016454	-2.76888	0.00907	esr2a	20	protein_coding		5.15136	5.86335	2.88036	3.72908
Down	ENSDARG00000060264	-2.76035	1.7e-05	si:dkey-37g12.1	1	protein_coding		6.51093	6.74161	4.37967	3.9177
Down	ENSDARG00000003395	-2.7575	0.0501	col4a3	15	protein_coding		4.90563	4.68294	2.88036	2.94566
Down	ENSDARG00000021789	-2.72284	2.89e-06	myoc	20	protein_coding		7.14252	6.97712	3.97926	4.99013
Down	ENSDARG00000075045	-2.72181	0.000204	cxcl18b ENSDARG00000075045	1	protein_coding		6.46622	6.16531	3.63324	4.23397
Down	ENSDARG00000036830	-2.7174	3.86e-43	krt91	19	protein_coding		11.9719	12.452	9.43246	9.60398
Down	ENSDARG00000068457	-2.71049	0.0628	tnnt3b	7	protein_coding		5.54446	4.34091	2.27526	3.62464
Down	ENSDARG00000099092	-2.70654	4.03e-05	RASGRP2 ENSDARG00000099092	7	protein_coding		6.703	6.48205	3.8166	4.49322
Down	ENSDARG00000014946	-2.70054	3.3e-08	angpt2a	13	protein_coding		7.25193	7.48258	4.59574	5.07185
Down	ENSDARG00000011673	-2.69837	0.0094	si:ch211-246m6.5	22	protein_coding		5.22477	5.68479	3.17712	3.51204
Down	ENSDARG00000070404	-2.69434	0.000214	inka1b	6	protein_coding		6.451	6.10976	3.8166	4.08448
Down	ENSDARG00000100968	-2.69337	0.00902	si:ch211-1a19.3	11	protein_coding		5.42495	5.48098	3.42313	3.25646
Down	ENSDARG00000070173	-2.68652	0.0883	gria2a	1	protein_coding		4.37138	4.75712	2.88036	2.7609
Down	ENSDARG00000102689	-2.67739	0.000239	BX663516.2	10	lincRNA		7.00341	5.92901	3.8166	4.49322
Down	ENSDARG00000076594	-2.67062	1.03e-26	pcdh12	14	protein_coding		9.4884	9.42727	6.78064	6.88149
Down	ENSDARG00000058730	-2.66625	2.8e-19	rdh10a ENSDARG00000058730	24	protein_coding		9.07728	8.98543	6.65386	6.14316
Down	ENSDARG00000027903	-2.66598	0.00343	adamtsl3	7	protein_coding		5.89865	6.2188	2.88036	4.36941
Down	ENSDARG00000037429	-2.65919	6.18e-05	tll1	1	protein_coding		6.38848	6.6666	4.37967	3.9177
Down	ENSDARG00000041623	-2.65666	6.55e-21	mt2	18	protein_coding		8.9204	9.18339	6.43299	6.47894
Down	ENSDARG00000000212	-2.65298	0.000212	krt97	22	protein_coding		6.2893	6.39178	4.25814	3.72908
Down	ENSDARG00000062165	-2.65244	0.0793	tub	7	protein_coding		4.90563	4.52203	2.50631	3.25646
Down	ENSDARG00000045822	-2.64844	0.000301	tnnt2e	4	protein_coding		6.12644	6.43762	4.19331	3.72908
Down	ENSDARG00000037116	-2.63239	0.011	cxcl12a	13	protein_coding		5.89865	5.92901	2.50631	4.36941
Down	ENSDARG00000055223	-2.63013	0.0924	ablim2	12	protein_coding		5.18853	3.89173	2.88036	2.94566
Down	ENSDARG00000100055	-2.60047	0.0819	tox2	6	protein_coding		4.49523	4.82768	2.88036	2.94566
Down	ENSDARG00000015002	-2.59901	0.00282	cdh4	11	protein_coding		5.87604	5.79455	3.8166	3.51204
Down	ENSDARG00000042122	-2.59029	0.0122	acot11b	8	protein_coding		5.62802	5.24356	3.42313	3.3899
Down	ENSDARG00000026166	-2.58635	2.8e-35	emilin1b	17	protein_coding		10.6871	10.5589	8.21651	7.874
Down	ENSDARG00000110545	-2.58376	8.08e-06	CABZ01113373.1	18	protein_coding		6.89514	6.96152	4.86913	4.16116
Down	ENSDARG00000061647	-2.58183	6.64e-12	nrxn1a	12	protein_coding		8.10261	8.03827	5.41543	5.75509
Down	ENSDARG00000057353	-2.58155	0.000518	ehbp1l1a	7	protein_coding		6.5825	6.39178	3.42313	4.7129
Down	ENSDARG00000004105	-2.57965	5.7e-38	tie1	6	protein_coding		10.9773	10.9164	8.55324	8.18527
Down	ENSDARG00000089071	-2.57447	3.79e-13	ushbp1	11	protein_coding		8.42812	8.25219	6.06743	5.59846
Down	ENSDARG00000062350	-2.55592	0.0239	synm	18	protein_coding		5.57286	5.07976	2.88036	3.72908
Down	ENSDARG00000014059	-2.55405	7.32e-05	cldn5b ENSDARG00000014059	10	protein_coding		7.12345	6.46001	3.97926	4.90351
Down	ENSDARG00000097208	-2.54605	0.000272	C25H11orf96 ENSDARG00000097208	25	protein_coding		6.42008	6.27037	3.97926	4.23397
Down	ENSDARG00000096518	-2.53118	0.0764	CT033796.2 ENSDARG00000096518	12	lincRNA		4.60928	5.07976	3.42313	2.54896
Down	ENSDARG00000100336	-2.52076	2.29e-05	pik3r6a	6	protein_coding		7.00341	6.97712	4.0542	5.11104
Down	ENSDARG00000102858	-2.51292	0.000124	sc:d189	1	protein_coding		6.48128	6.6666	3.97926	4.60724
Down	ENSDARG00000013921	-2.51264	2.67e-19	frya	15	protein_coding		9.12839	9.64562	6.87667	6.99057
Down	ENSDARG00000104037	-2.51248	0.000762	si:dkey-74k8.4	14	protein_coding		5.94283	6.46001	3.97926	4.08448
Down	ENSDARG00000058598	-2.51237	3.2e-13	sox18	23	protein_coding		9.03454	8.54699	6.65386	5.98341
Down	ENSDARG00000070360	-2.51231	0.0072	inka1a	11	protein_coding		5.94283	5.39064	3.532	3.72908
Down	ENSDARG00000005762	-2.49964	0.000218	col14a1a	16	protein_coding		6.53998	7.4494	5.29701	3.82647
Down	ENSDARG00000091211	-2.49881	4.61e-05	adh8a	13	protein_coding		6.35617	7.41544	4.78363	4.55135
Down	ENSDARG00000060211	-2.4985	0.0377	ankef1b	17	protein_coding		5.80601	4.43431	3.17712	3.51204
Down	ENSDARG00000063407	-2.48718	1.9e-15	LO018340.1	16	protein_coding		8.60351	8.61839	6.28528	6.08531
Down	ENSDARG00000042172	-2.48272	0.0136	c7a ENSDARG00000042172	8	protein_coding		6.2011	5.07976	3.17712	4.08448
Down	ENSDARG00000092383	-2.48226	0.00582	snorc	2	protein_coding		5.7324	6.13781	3.17712	4.30328
Down	ENSDARG00000030107	-2.47834	0.075	si:ch211-207i1.2	20	protein_coding		5.07401	4.52203	3.17712	2.94566
Down	ENSDARG00000075849	-2.45711	5.31e-05	prr12b	3	protein_coding		6.82605	6.7777	4.12543	4.90351
Down	ENSDARG00000044975	-2.45214	2.36e-39	krt94	11	protein_coding		11.1598	11.1666	8.84991	8.5803
Down	ENSDARG00000091658	-2.4495	0.00301	sptssb	15	protein_coding		5.9857	5.92901	3.63324	4.08448
Down	ENSDARG00000035185	-2.44778	0.0122	fzd9a	5	protein_coding		5.9857	5.29427	3.97926	3.25646
Down	ENSDARG00000104442	-2.43482	0.006	aatkb	12	protein_coding		5.7324	5.92901	3.42313	4.08448
Down	ENSDARG00000090752	-2.43058	9.49e-10	plk2a	10	protein_coding		8.48152	7.7692	5.87416	5.77961
Down	ENSDARG00000077769	-2.42978	6.74e-05	cited1	7	protein_coding		7.58032	6.46001	5.16799	4.49322
Down	ENSDARG00000017246	-2.42305	0.0074	prx	18	protein_coding		6.04771	5.48098	3.97926	3.51204
Down	ENSDARG00000102824	-2.421	0.0003	pcdh10b	14	protein_coding		6.14547	6.97712	4.59574	4.23397
Down	ENSDARG00000093702	-2.41782	1.55e-08	si:dkey-126g1.9	23	protein_coding		7.60114	7.63791	5.41543	5.22258
Down	ENSDARG00000078102	-2.41167	0.000516	psda	13	protein_coding		6.08761	6.70459	4.37967	4.16116
Down	ENSDARG00000005739	-2.40986	0.0873	gpm6ba	1	protein_coding		4.71498	4.82768	3.17712	2.94566
Down	ENSDARG00000105285	-2.40882	6.84e-12	FAT4	14	protein_coding		8.21497	8.30879	6.08541	5.75509
Down	ENSDARG00000022437	-2.40605	1.99e-20	cd81b	18	protein_coding		9.27385	9.21005	6.92738	6.82369
Down	ENSDARG00000101756	-2.40422	0.0653	im:7141269 ENSDARG00000101756	4	protein_coding		4.60928	5.34326	2.88036	3.51204
Down	ENSDARG00000041923	-2.39952	0.00051	ccl38.6 ENSDARG00000041923	20	protein_coding		6.71579	6.27037	4.69274	3.9177
Down	ENSDARG00000039563	-2.39859	2.46e-10	loxl3b	13	protein_coding		8.01219	8.14574	5.52487	5.98341
Down	ENSDARG00000094295	-2.39413	0.0483	CR855337.1 ENSDARG00000094295	2	lincRNA		5.03372	5.13645	3.42313	3.10941
Down	ENSDARG00000052331	-2.38901	0.0377	abcf2b	7	protein_coding		4.71498	5.68479	3.42313	3.3899
Down	ENSDARG00000073850	-2.38699	2.94e-06	hdac7b	6	protein_coding		6.97178	7.32077	4.91005	4.94747
Down	ENSDARG00000043313	-2.38133	1.56e-06	ank2b	7	protein_coding		7.23426	7.25828	4.78363	5.22258
Down	ENSDARG00000060688	-2.37597	0.0134	trim69	10	protein_coding		5.57286	5.86335	3.17712	4.16116
Down	ENSDARG00000052396	-2.37528	0.00962	pkz	13	protein_coding		6.2893	5.39064	4.25814	3.3899
Down	ENSDARG00000016551	-2.37028	3.21e-08	iqsec1b	11	protein_coding		7.96477	7.7692	5.16799	5.94054
Down	ENSDARG00000088308	-2.36081	1.02e-14	notchl	16	protein_coding		8.83213	8.83512	6.73581	6.26976
Down	ENSDARG00000013834	-2.36049	0.000384	arhgef3	22	protein_coding		6.66394	6.70459	3.90022	4.99013
Down	ENSDARG00000098204	-2.35997	3.43e-08	CU984600.2	9	protein_coding		8.23287	7.49347	5.67487	5.62577
Down	ENSDARG00000055373	-2.35984	1.52e-09	sema3fb	11	protein_coding		8.21497	7.85616	5.97403	5.54223
Down	ENSDARG00000036670	-2.35848	2.78e-06	aplnrb	10	protein_coding		8.6274	7.42685	6.28528	5.29243
Down	ENSDARG00000022853	-2.3582	0.003	eogt	11	protein_coding		6.12644	6.08117	4.37967	3.62464
Down	ENSDARG00000112431	-2.35736	0.0137	LO018598.1	18	protein_coding		5.29463	6.02222	3.42313	4.0035
Down	ENSDARG00000098406	-2.35566	0.0877	si:dkey-22a18.2	4	protein_coding		5.03372	4.60473	3.30536	2.94566
Down	ENSDARG00000017294	-2.35436	1.22e-11	gnai2b	6	protein_coding		8.14577	8.38095	6.03079	5.94054
Down	ENSDARG00000088891	-2.34513	0.0745	slc23a3	9	protein_coding		5.03372	4.82768	3.42313	2.94566
Down	ENSDARG00000060263	-2.33703	8.87e-15	pecam1	3	protein_coding		8.92591	8.63324	6.52806	6.47894
Down	ENSDARG00000068991	-2.32867	0.0205	zgc:158862	8	protein_coding		5.80601	5.29427	3.97926	3.25646
Down	ENSDARG00000020114	-2.32849	2.81e-05	slc20a1a	8	protein_coding		7.08454	6.88086	5.09887	4.49322
Down	ENSDARG00000087457	-2.3209	0.000551	ecscr	21	protein_coding		6.67708	6.32017	4.69274	4.08448
Down	ENSDARG00000082753	-2.3202	1.48e-55	NC_002333.17	MT	Mt_rRNA		14.2325	14.3332	11.9131	12.0144
Down	ENSDARG00000093164	-2.31426	0.0457	si:rp71-23d18.8 ENSDARG00000093164	22	protein_coding		4.49523	5.92901	3.42313	3.62464
Down	ENSDARG00000001880	-2.31337	0.0119	stx3a	14	protein_coding		5.92091	5.43652	3.8166	3.72908
Down	ENSDARG00000045560	-2.3123	0.0591	mybpc1	4	protein_coding		4.60928	5.79455	2.88036	3.9177
Down	ENSDARG00000015156	-2.31141	8.15e-22	fbln2	11	protein_coding		9.62687	9.64317	7.48295	7.20496
Down	ENSDARG00000079327	-2.30812	9.02e-07	hmcn2	8	protein_coding		7.25193	7.41544	5.09887	5.22258
Down	ENSDARG00000018721	-2.30317	0.00466	npnta	1	protein_coding		5.65483	6.32017	4.0542	4.0035
Down	ENSDARG00000091602	-2.30107	9.84e-05	si:dkey-163f14.6	11	protein_coding		6.76584	6.8302	4.37967	4.94747
Down	ENSDARG00000055284	-2.29254	0.0172	afap1	12	protein_coding		6.0678	5.13645	3.8166	3.72908
Down	ENSDARG00000076834	-2.28773	0.0651	LRRC75A	15	protein_coding		5.03372	5.191	2.88036	3.72908
Down	ENSDARG00000089221	-2.28484	2.7e-06	si:ch211-195o20.7	17	protein_coding		7.50127	7.2836	4.86913	5.54223
Down	ENSDARG00000086950	-2.2787	0.0218	si:ch211-269k10.2	16	protein_coding		5.7324	5.43652	4.0542	3.25646
Down	ENSDARG00000052700	-2.27855	0.00795	SLC9B2	1	protein_coding		5.6007	6.13781	4.12543	3.72908
Down	ENSDARG00000103924	-2.26638	9.9e-07	zgc:154055	17	protein_coding		7.50127	7.55716	5.67487	4.99013
Down	ENSDARG00000102299	-2.26517	0.07	cxcl8b.1	7	protein_coding		4.99227	5.191	2.88036	3.72908
Down	ENSDARG00000101655	-2.26252	0.000662	sstr5	3	protein_coding		6.2893	6.64722	4.25814	4.60724
Down	ENSDARG00000035809	-2.2569	4.31e-16	col1a1b	12	protein_coding		10.4523	10.9807	8.04799	8.83848
Down	ENSDARG00000091584	-2.25579	2.71e-09	si:ch73-217n20.1	23	protein_coding		8.01219	8.27762	5.67487	6.21686
Down	ENSDARG00000079347	-2.25435	0.00111	zgc:194659	3	protein_coding		6.00667	6.92979	4.37967	4.60724
Down	ENSDARG00000089661	-2.24397	0.0491	FO704622.1	22	protein_coding		5.07401	5.39064	3.17712	3.72908
Down	ENSDARG00000103713	-2.23601	1.55e-12	cd248a	7	protein_coding		8.64756	8.4328	6.34619	6.38615
Down	ENSDARG00000099385	-2.23473	8.5e-11	lsp1b	7	protein_coding		8.42033	8.23282	6.31605	5.98341
Down	ENSDARG00000098233	-2.23193	0.00826	tiam2b	20	protein_coding		6.14547	5.75889	3.63324	4.36941
Down	ENSDARG00000034344	-2.23127	0.0894	pcdh19	14	protein_coding		4.86028	5.56599	2.50631	4.08448
Down	ENSDARG00000117431	-2.23038	1.64e-05	CABZ01065684.1	13	lincRNA		7.39396	6.89735	5.20134	4.94747
Down	ENSDARG00000007149	-2.23018	0.0478	l1cama	23	protein_coding		5.62802	4.82768	3.532	3.51204
Down	ENSDARG00000012405	-2.22791	0.0108	col1a1a	3	protein_coding		9.69949	10.6469	7.44168	8.46025
Down	ENSDARG00000075015	-2.22776	7.5e-39	soul5	3	protein_coding		12.8956	13.1649	10.7039	10.9111
Down	ENSDARG00000008767	-2.22625	0.0029	tle2b	22	protein_coding		6.08761	6.27037	3.97926	4.43264
Down	ENSDARG00000078901	-2.22256	0.00983	anks1ab	6	protein_coding		5.87604	5.79455	4.12543	3.72908
Down	ENSDARG00000005092	-2.22058	0.011	cep89	7	protein_coding		5.7324	5.86335	3.72783	4.08448
Down	ENSDARG00000069998	-2.22042	6.73e-09	si:ch211-145b13.6 ENSDARG00000069998	1	protein_coding		8.50749	8.30879	6.62956	5.73013
Down	ENSDARG00000034093	-2.21847	0.005	dclk2a	1	protein_coding		6.55429	6.2188	4.94984	3.51204
Down	ENSDARG00000104571	-2.21466	6.82e-08	gadd45ab	6	protein_coding		8.10261	9.34246	6.48808	6.84709
Down	ENSDARG00000052061	-2.21321	2.89e-07	col4a6	7	protein_coding		8.32339	8.89385	5.69843	6.98003
Down	ENSDARG00000094128	-2.20822	0.0404	CR751602.1	5	lincRNA		5.57286	5.07976	3.42313	3.72908
Down	ENSDARG00000097974	-2.20569	0.0161	CU855685.1	17	lincRNA		5.65483	5.68479	3.72783	3.9177
Down	ENSDARG00000020946	-2.20434	0.0795	auts2b	15	protein_coding		4.71498	5.29427	3.17712	3.51204
Down	ENSDARG00000102848	-2.20146	0.0988	BX927336.3	4	processed_transcript		4.86028	4.95922	3.532	2.94566
Down	ENSDARG00000079876	-2.20038	0.025	C2CD4C	22	protein_coding		5.707	5.52411	3.30536	4.16116
Down	ENSDARG00000116769	-2.19246	0.0596	ZNF521	2	protein_coding		5.54446	5.13645	2.88036	4.08448
Down	ENSDARG00000076119	-2.19224	0.00165	emid1	5	protein_coding		6.48128	6.2188	4.59574	4.16116
Down	ENSDARG00000088801	-2.18451	1.5e-23	fgd5a	11	protein_coding		10.2451	10.0607	7.87276	8.10019
Down	ENSDARG00000058327	-2.18295	1.72e-23	neu3.3	21	protein_coding		11.0511	11.1994	8.65002	9.20506
Down	ENSDARG00000089622	-2.18264	2.24e-07	fgd5b ENSDARG00000089622	6	protein_coding		7.98604	7.51502	5.55098	5.80373
Down	ENSDARG00000012060	-2.17911	0.0501	thbs3b	19	protein_coding		5.07401	5.56599	3.17712	3.9177
Down	ENSDARG00000007824	-2.17742	0.0625	camta1b	11	protein_coding		5.1132	5.24356	3.17712	3.72908
Down	ENSDARG00000021442	-2.17382	0.0459	cdh11	7	protein_coding		5.22477	6.10976	2.88036	4.49322
Down	ENSDARG00000070038	-2.17306	3.83e-07	rbp2a	15	protein_coding		8.40856	8.6528	6.92738	5.59846
Down	ENSDARG00000019128	-2.17288	0.00367	tpm4b	2	protein_coding		6.43562	6.2188	3.8166	4.81135
Down	ENSDARG00000086228	-2.16556	0.0155	si:dkey-120c6.5	3	protein_coding		5.80601	6.02222	4.49174	3.3899
Down	ENSDARG00000098289	-2.16208	0.0441	vstm2l	6	protein_coding		5.68115	5.191	3.17712	4.08448
Down	ENSDARG00000068551	-2.15991	0.00173	elovl8a	2	protein_coding		6.30631	6.52515	4.12543	4.76297
Down	ENSDARG00000060549	-2.1515	1.38e-06	ecel1	15	protein_coding		8.04296	8.27762	5.35743	6.56612
Down	ENSDARG00000020007	-2.14864	9.55e-13	col1a2	19	protein_coding		9.48093	10.2731	7.54273	8.02011
Down	ENSDARG00000036066	-2.14548	0.0186	si:dkey-78a14.4	7	protein_coding		6.25466	5.29427	4.25814	3.72908
Down	ENSDARG00000008414	-2.1454	0.018	exoc3l2a	5	protein_coding		5.54446	6.60767	3.42313	4.81135
Down	ENSDARG00000099448	-2.14396	0.0363	sh3d21	16	protein_coding		5.65483	5.39064	4.12543	3.25646
Down	ENSDARG00000092199	-2.1424	1.55e-05	si:ch211-250c4.4 ENSDARG00000092199	13	protein_coding		7.23426	7.55716	4.94984	5.70474
Down	ENSDARG00000089920	-2.13789	1.84e-05	mlip	13	protein_coding		7.07464	7.5981	5.57662	5.03157
Down	ENSDARG00000057241	-2.13627	0.0105	tnfsf10	24	protein_coding		5.707	6.10976	3.90022	4.23397
Down	ENSDARG00000089066	-2.13471	0.00141	nhsl2	7	protein_coding		6.53998	6.27037	4.49174	4.49322
Down	ENSDARG00000076440	-2.13414	0.0588	btbd6a	13	protein_coding		5.42495	5.07976	3.8166	3.25646
Down	ENSDARG00000061196	-2.13377	3.86e-07	emilin2a	2	protein_coding		8.02766	8.04569	5.44358	6.37008
Down	ENSDARG00000099796	-2.12457	0.000357	si:dkey-285b23.3	15	protein_coding		6.67708	7.12454	4.49174	5.29243
Down	ENSDARG00000019579	-2.11967	2.09e-18	ldb2a	14	protein_coding		10.0557	9.66261	7.70267	7.84524
Down	ENSDARG00000089871	-2.11884	2.53e-14	jcada	12	protein_coding		9.03454	8.87731	6.88695	6.87012
Down	ENSDARG00000076135	-2.11778	1.1e-22	mmrn2a	13	protein_coding		10.1832	9.9913	8.03417	7.9462
Down	ENSDARG00000069441	-2.11246	0.00599	lpar6b	21	protein_coding		5.62802	7.57777	4.59574	5.22258
Down	ENSDARG00000037539	-2.11005	0.053	tnnc1b	23	protein_coding		5.6007	5.191	3.17712	4.08448
Down	ENSDARG00000070601	-2.10993	0.0336	RASSF5	11	protein_coding		6.14547	5.79455	4.78363	2.94566
Down	ENSDARG00000006896	-2.10857	0.0378	lhx6	10	protein_coding		5.75735	5.191	3.97926	3.51204
Down	ENSDARG00000097176	-2.1058	0.000146	BX927308.2	22	processed_transcript		6.75349	7.25828	4.78363	5.29243
Down	ENSDARG00000015263	-2.10565	1.75e-15	adma	7	protein_coding		9.14975	9.50199	7.23175	7.28424
Down	ENSDARG00000079850	-2.10507	1.24e-13	dchs1b	10	protein_coding		8.80545	8.90205	6.80254	6.77573
Down	ENSDARG00000026165	-2.09176	0.00341	col11a1a	24	protein_coding		6.10716	7.63791	5.55098	4.43264
Down	ENSDARG00000043009	-2.0904	6.23e-11	fam43a	11	protein_coding		8.93141	9.33036	6.68955	7.39951
Down	ENSDARG00000013266	-2.08941	2.29e-19	colec11	17	protein_coding		9.80798	9.85647	7.90854	7.59875
Down	ENSDARG00000007077	-2.08919	0.0122	ankrd50l	9	protein_coding		5.85307	6.10976	4.49174	3.72908
Down	ENSDARG00000056783	-2.08453	0.0045	raraa	12	protein_coding		6.40436	6.2188	3.97926	4.81135
Down	ENSDARG00000104936	-2.08425	0.0118	si:ch211-225h24.2	23	protein_coding		5.78188	6.02222	4.19331	4.0035
Down	ENSDARG00000017676	-2.08169	0.00581	mmp2	7	protein_coding		6.56846	5.99181	3.97926	4.81135
Down	ENSDARG00000089805	-2.08022	6.72e-07	pcdh18a	1	protein_coding		7.53052	7.7692	5.7216	5.59846
Down	ENSDARG00000104083	-2.07914	2.56e-05	adgre5b.2	1	protein_coding		7.08454	7.24545	5.23394	5.18635
Down	ENSDARG00000036616	-2.07883	5.99e-07	gpr182	23	protein_coding		7.74533	7.5981	5.81074	5.54223
Down	ENSDARG00000079191	-2.07244	0.00302	zgc:172122	1	protein_coding		6.56846	6.10976	4.32018	4.66104
Down	ENSDARG00000061165	-2.06827	2.61e-10	slc6a4a	15	protein_coding		8.7381	8.61839	6.3312	6.92612
Down	ENSDARG00000075491	-2.06559	0.00653	si:ch211-26b3.4	5	protein_coding		5.89865	6.46001	4.59574	4.08448
Down	ENSDARG00000103020	-2.06397	0.000648	si:dkey-237i9.8	6	protein_coding		6.75349	6.58748	4.59574	4.94747
Down	ENSDARG00000060622	-2.05994	0.0487	si:ch73-14h1.2	2	protein_coding		4.71498	6.2188	3.90022	3.9177
Down	ENSDARG00000053868	-2.05842	1.82e-10	etv2	16	protein_coding		8.65422	8.44968	6.71287	6.35384
Down	ENSDARG00000039211	-2.05642	4.49e-27	zgc:77439	7	protein_coding		11.3761	11.6414	9.32686	9.59018
Down	ENSDARG00000005221	-2.05349	0.0142	desmb	6	protein_coding		5.29463	7.12454	4.37967	4.81135
Down	ENSDARG00000098898	-2.04843	0.0817	si:ch211-255f4.2	22	protein_coding		4.9496	5.29427	3.532	3.51204
Down	ENSDARG00000092947	-2.04463	0.0074	cyt1	19	protein_coding		5.62802	6.99256	4.54468	4.66104
Down	ENSDARG00000042925	-2.04355	0.00701	mfng	22	protein_coding		6.53998	5.82936	4.19331	4.60724
Down	ENSDARG00000031751	-2.04152	9.71e-05	npr1a	19	protein_coding		7.09436	7.1523	4.86913	5.48371
Down	ENSDARG00000071458	-2.04099	0.0884	si:dkey-121a11.3	22	protein_coding		4.76505	5.56599	3.17712	3.9177
Down	ENSDARG00000098597	-2.03895	0.000212	CU570791.3	18	protein_coding		7.16134	6.81291	5.32754	4.81135
Down	ENSDARG00000039579	-2.03767	1.2e-05	cfd	13	protein_coding		7.78834	7.17953	5.47119	5.6789
Down	ENSDARG00000046013	-2.03719	0.000959	rasl11a	7	protein_coding		6.96108	6.43762	4.59574	5.07185
Down	ENSDARG00000075793	-2.03566	4.67e-08	prex1	8	protein_coding		8.21497	7.92214	6.25383	5.94054
Down	ENSDARG00000052131	-2.03114	0.00222	gli3	24	protein_coding		6.48128	6.41488	4.37967	4.81135
Down	ENSDARG00000054302	-2.02977	5.1e-21	ehd4	17	protein_coding		10.1002	10.2151	8.26068	8.01496
Down	ENSDARG00000079946	-2.02948	0.0313	sqlea	16	protein_coding		5.94283	5.60669	3.42313	4.49322
Down	ENSDARG00000056407	-2.02871	0.0297	irf8	18	protein_coding		6.62379	4.95922	4.12543	4.36941
Down	ENSDARG00000041799	-2.02677	3.01e-12	cx43	20	protein_coding		8.94233	9.031	7.1991	6.75113
Down	ENSDARG00000058462	-2.02118	7.56e-17	zgc:158846	6	protein_coding		10.1958	10.6866	8.25672	8.62497
Down	ENSDARG00000056625	-2.02035	9.87e-06	trpc6a	21	protein_coding		7.32051	7.5981	5.7216	5.32612
Down	ENSDARG00000012248	-2.01152	0.0111	rgma	18	protein_coding		5.85307	6.16531	4.12543	4.36941
Down	ENSDARG00000079738	-2.00948	0.0492	znf219 ENSDARG00000079738	7	protein_coding		5.29463	5.56599	3.63324	3.9177
Down	ENSDARG00000104836	-2.00694	0.0445	myom1b	7	protein_coding		6.77808	4.60473	4.37967	4.23397
Down	ENSDARG00000025920	-2.00599	0.0308	tiam1b	15	protein_coding		5.5155	5.75889	4.0542	3.82647
Down	ENSDARG00000054537	-2.00203	0.0262	nhsl1a	17	protein_coding		5.94283	5.48098	4.12543	3.9177
Down	ENSDARG00000011571	-2.0006	8.55e-06	calcrlb ENSDARG00000011571	6	protein_coding		7.57331	7.30848	5.60182	5.48371
Down	ENSDARG00000074094	-1.99803	6.85e-13	tgm2b	6	protein_coding		8.96661	9.38986	7.2478	7.19588
Down	ENSDARG00000070683	-1.99794	0.0141	dkk3b	25	protein_coding		5.80601	6.2188	4.54468	3.9177
Down	ENSDARG00000073704	-1.99742	1.03e-17	si:dkeyp-72g9.4	21	protein_coding		9.68004	9.97779	7.87276	7.83942
Down	ENSDARG00000053684	-1.99332	1.22e-29	aldob	14	protein_coding		18.3246	18.738	16.4659	16.6348
Down	ENSDARG00000068233	-1.98413	0.0413	zgc:64051	5	protein_coding		6.32312	4.95922	4.25814	3.9177
Down	ENSDARG00000058940	-1.98395	1.13e-05	si:ch211-248e11.2	8	protein_coding		7.6352	7.48258	5.93491	5.32612
Down	ENSDARG00000099891	-1.98105	0.018	si:ch211-57n23.1	19	protein_coding		5.65483	6.10976	4.25814	4.08448
Down	ENSDARG00000102478	-1.97775	0.0557	ADAMTS7	7	protein_coding		5.32833	5.48098	3.63324	3.9177
Down	ENSDARG00000061120	-1.97574	3.31e-10	slc43a2b	10	protein_coding		9.03709	8.90613	6.65386	7.33477
Down	ENSDARG00000037879	-1.9743	3.98e-09	lfng	3	protein_coding		8.74435	8.41572	6.88695	6.38615
Down	ENSDARG00000079881	-1.97335	0.000119	tcaim	16	protein_coding		6.91746	7.30848	5.16799	5.35905
Down	ENSDARG00000045003	-1.97233	1.37e-13	plvapb ENSDARG00000045003	11	protein_coding		9.14503	9.01974	7.18249	7.10175
Down	ENSDARG00000055493	-1.96904	9.22e-08	hic1	15	protein_coding		8.28529	7.88953	6.15515	6.23471
Down	ENSDARG00000105636	-1.96795	0.000976	BX323797.3	7	transcribed_unprocessed_pseudogene		6.6901	6.96152	4.59574	5.32612
Down	ENSDARG00000069048	-1.96745	3.44e-07	serpinf1	21	protein_coding		7.9594	7.77814	6.04923	5.89636
Down	ENSDARG00000060184	-1.95677	6.45e-17	pkn1a	1	protein_coding		10.099	10.1075	8.37471	7.90777
Down	ENSDARG00000075264	-1.95631	0.0672	FAM124A	9	protein_coding		5.15136	5.56599	3.97926	3.51204
Down	ENSDARG00000009014	-1.95576	0.0866	col11a1b	2	protein_coding		5.29463	5.82936	2.88036	4.55135
Down	ENSDARG00000104267	-1.95466	5.39e-09	postnb	15	protein_coding		8.33587	8.8092	6.82411	6.50859
Down	ENSDARG00000075785	-1.95377	0.0391	si:ch73-190m4.1	1	protein_coding		5.7324	5.43652	3.97926	3.9177
Down	ENSDARG00000036168	-1.95359	0.0231	nfatc1	19	protein_coding		6.451	5.48098	4.64506	3.9177
Down	ENSDARG00000075285	-1.94891	0.0172	MRAS	9	protein_coding		5.82973	5.99181	4.19331	4.23397
Down	ENSDARG00000070809	-1.9455	0.000946	znf516	19	protein_coding		6.71579	6.92979	5.29701	4.66104
Down	ENSDARG00000053129	-1.94112	4.88e-06	carhsp1	3	protein_coding		7.85344	7.49347	5.97403	5.65258
Down	ENSDARG00000069293	-1.94016	7.15e-25	ahsg2 ENSDARG00000069293	2	protein_coding		12.4496	12.9061	10.7693	10.7459
Down	ENSDARG00000098293	-1.93887	0.0508	si:dkey-27i16.2	14	protein_coding		6.2893	4.89495	4.25814	3.9177
Down	ENSDARG00000031782	-1.93796	1.29e-05	crybg1a	17	protein_coding		7.8707	7.32077	5.87416	5.65258
Down	ENSDARG00000017624	-1.93756	1.94e-22	krt4	6	protein_coding		12.2752	12.5268	10.2203	10.6863
Down	ENSDARG00000096849	-1.93463	3.94e-06	si:dkey-16p21.8	3	protein_coding		7.9046	8.47737	5.85333	6.70065
Down	ENSDARG00000104629	-1.93435	7.24e-10	SLC16A6	12	polymorphic_pseudogene		9.35375	9.53399	7.90854	7.02175
Down	ENSDARG00000058369	-1.9313	0.00771	mex3b	7	protein_coding		6.82605	6.05199	5.09887	4.23397
Down	ENSDARG00000097617	-1.9311	0.0134	si:ch211-178n15.1 ENSDARG00000097617	2	protein_coding		6.38848	6.05199	4.91005	3.9177
Down	ENSDARG00000073843	-1.93097	0.00376	myo9ab	25	protein_coding		7.06468	6.10976	4.69274	5.07185
Down	ENSDARG00000040116	-1.92971	0.00203	znf366	8	protein_coding		6.48128	6.75977	4.59574	5.07185
Down	ENSDARG00000098946	-1.92888	1.96e-07	pald1a	12	protein_coding		8.083	7.88126	6.15515	6.08531
Down	ENSDARG00000044588	-1.92853	4.17e-05	emp2	3	protein_coding		7.92126	7.5981	5.32754	6.33741
Down	ENSDARG00000042484	-1.92826	0.000185	tle2a	22	protein_coding		7.36989	6.86417	5.35743	5.29243
Down	ENSDARG00000077083	-1.92733	0.00484	avpr1aa	25	protein_coding		6.51093	6.3683	4.98857	4.30328
Down	ENSDARG00000060004	-1.92237	8.57e-09	fzd7a	9	protein_coding		8.3108	8.42144	6.64176	6.3208
Down	ENSDARG00000117238	-1.91983	2.44e-06	CU463231.2	6	lincRNA		7.69455	7.73289	5.7216	6.00437
Down	ENSDARG00000059993	-1.9187	4.81e-06	trpm4a	3	protein_coding		7.73908	8.07499	5.67487	6.37008
Down	ENSDARG00000096365	-1.91694	0.00341	si:ch211-195m9.3	18	protein_coding		6.40436	6.48205	4.78363	4.60724
Down	ENSDARG00000018266	-1.91656	1.86e-05	mthfd1a	20	protein_coding		7.41764	8.04569	5.62658	6.16194
Down	ENSDARG00000001710	-1.91258	0.0666	flot1a	19	protein_coding		5.54446	5.39064	3.42313	4.23397
Down	ENSDARG00000006901	-1.91008	0.000169	si:ch1073-459j12.1	8	protein_coding		6.96108	7.62806	5.29701	5.70474
Down	ENSDARG00000114454	-1.90743	0.0454	CR762483.1	13	protein_coding		5.94283	5.29427	3.8166	4.23397
Down	ENSDARG00000103750	-1.90298	0.0107	si:ch211-246m6.5	22	protein_coding		6.0678	6.1923	4.37967	4.49322
Down	ENSDARG00000011373	-1.89971	0.00871	mknk2a	2	protein_coding		6.35617	6.16531	4.25814	4.81135
Down	ENSDARG00000060094	-1.89485	0.00541	ptgis	6	protein_coding		6.18279	6.62758	4.86913	4.49322
Down	ENSDARG00000079578	-1.89435	1.54e-06	rbpms2b	7	protein_coding		8.43973	7.73289	6.28528	6.30398
Down	ENSDARG00000039041	-1.89388	0.000429	sfrp5	13	protein_coding		7.21637	6.94574	4.94984	5.59846
Down	ENSDARG00000110173	-1.89321	0.02	BX323861.3	2	protein_coding		5.9857	5.99181	3.97926	4.60724
Down	ENSDARG00000035257	-1.89033	7.04e-05	akr1a1a	5	protein_coding		7.26938	7.54674	5.29701	5.87376
Down	ENSDARG00000053389	-1.88682	0.00722	jade2	21	protein_coding		6.18279	6.3683	4.49174	4.66104
Down	ENSDARG00000011876	-1.88601	1.02e-07	ednraa	1	protein_coding		8.27236	8.11786	6.17208	6.53764
Down	ENSDARG00000068910	-1.88498	0.00897	nos1	5	protein_coding		6.30631	6.27037	4.86913	4.23397
Down	ENSDARG00000104138	-1.88467	2.28e-09	igfbp7	14	protein_coding		8.74435	9.031	7.29491	6.72611
Down	ENSDARG00000003022	-1.88023	0.00163	limk1b ENSDARG00000003022	21	protein_coding		7.15196	6.88086	5.69843	4.60724
Down	ENSDARG00000059472	-1.88014	8.36e-09	arhgap31	5	protein_coding		8.77217	8.63324	7.1315	6.52319
Down	ENSDARG00000054632	-1.87505	2.38e-15	fli1a	18	protein_coding		10.088	9.70773	8.07523	8.03037
Down	ENSDARG00000058821	-1.86795	0.0611	sema5a	24	protein_coding		5.18853	5.79455	3.97926	3.9177
Down	ENSDARG00000005368	-1.86625	9.78e-14	mcamb	15	protein_coding		9.64537	9.41872	7.82541	7.54253
Down	ENSDARG00000089917	-1.86624	9.02e-08	sh3tc2	14	protein_coding		8.17385	8.20658	6.51486	6.21686
Down	ENSDARG00000071562	-1.86068	4e-06	mtus1a	14	protein_coding		7.76392	8.4883	6.54115	6.14316
Down	ENSDARG00000103774	-1.85918	3.24e-10	limch1b	14	protein_coding		8.67401	8.68166	6.90731	6.79991
Down	ENSDARG00000091847	-1.8573	8.55e-07	si:ch211-181d7.1	15	protein_coding		7.8004	8.11786	6.17208	6.16194
Down	ENSDARG00000103533	-1.84732	1.61e-06	clec14a ENSDARG00000103533	17	protein_coding		8.03278	7.87294	6.36102	5.94054
Down	ENSDARG00000062103	-1.84683	0.0577	ankrd24	22	protein_coding		6.16425	5.52411	3.42313	4.81135
Down	ENSDARG00000069440	-1.84667	2.51e-06	dachd	9	protein_coding		7.72649	7.8477	6.04923	5.96213
Down	ENSDARG00000070792	-1.83906	1.8e-06	lrrc15	6	protein_coding		8.06312	7.73289	6.1207	6.14316
Down	ENSDARG00000089441	-1.8386	0.0508	si:ch211-105c13.3	16	protein_coding		5.75735	5.56599	4.37967	3.72908
Down	ENSDARG00000069388	-1.83268	0.00141	tmem88b	7	protein_coding		6.92849	7.03791	5.62658	4.76297
Down	ENSDARG00000016311	-1.83158	1.12e-09	dock9b	6	protein_coding		8.62061	8.89385	7.06963	6.84709
Down	ENSDARG00000069334	-1.83155	0.0308	zgc:114045	7	protein_coding		5.68115	6.10976	4.54468	4.0035
Down	ENSDARG00000002336	-1.83049	2.8e-19	dlc ENSDARG00000002336	15	protein_coding		10.7942	10.4871	8.80722	8.85011
Down	ENSDARG00000100606	-1.83041	0.00142	ARHGEF25	23	protein_coding		6.71579	6.8302	4.94984	5.18635
Down	ENSDARG00000074443	-1.82771	0.0037	gas7a	3	protein_coding		6.6373	6.96152	4.54468	5.51327
Down	ENSDARG00000051899	-1.8253	0.000168	exoc3l1	25	protein_coding		7.62845	7.11046	5.85333	5.42273
Down	ENSDARG00000004592	-1.82319	0.0232	gpr22a	4	protein_coding		6.10716	5.82936	4.49174	4.23397
Down	ENSDARG00000070140	-1.82305	0.00277	RETSAT	3	protein_coding		6.42008	7.19296	4.91005	5.35905
Down	ENSDARG00000073711	-1.8229	0.00351	mmrn2b	12	protein_coding		7.09436	6.29549	5.16799	4.94747
Down	ENSDARG00000056125	-1.82091	0.0197	myct1a	20	protein_coding		6.30631	5.82936	4.25814	4.66104
Down	ENSDARG00000058160	-1.81924	0.026	tnfaip2b	13	protein_coding		6.91746	5.39064	4.59574	4.81135
Down	ENSDARG00000044191	-1.81824	0.00954	gxylt2	6	protein_coding		6.61016	6.1923	4.37967	5.07185
Down	ENSDARG00000040851	-1.81345	0.0397	plekhh2	13	protein_coding		5.89865	6.1923	4.94984	3.62464
Down	ENSDARG00000021566	-1.81219	0.0516	OTOP1	14	protein_coding		5.22477	6.50376	3.90022	4.76297
Down	ENSDARG00000075249	-1.8094	0.000679	fam171a2a	3	protein_coding		7.49386	6.91366	5.81074	5.14919
Down	ENSDARG00000075436	-1.80511	0.0347	sytl2b	15	protein_coding		6.18279	5.64627	3.97926	4.66104
Down	ENSDARG00000063223	-1.80456	0.0927	arl14	2	protein_coding		5.15136	5.75889	3.42313	4.36941
Down	ENSDARG00000003181	-1.8044	1.15e-08	sult1st4	8	protein_coding		8.533	9.07879	6.97637	7.13064
Down	ENSDARG00000041734	-1.79661	0.0573	tbc1d32	20	protein_coding		5.94283	5.39064	3.8166	4.43264
Down	ENSDARG00000114589	-1.79283	0.0666	jam3a	15	protein_coding		5.75735	5.29427	3.97926	4.08448
Down	ENSDARG00000063054	-1.78826	5.29e-08	shank3b	4	protein_coding		8.50012	8.70528	7.08758	6.56612
Down	ENSDARG00000035694	-1.78531	1.85e-07	stm	19	protein_coding		8.70641	9.07154	6.70126	7.48403
Down	ENSDARG00000024785	-1.78462	0.0889	ctnna2	1	protein_coding		5.57286	5.191	3.72783	4.08448
Down	ENSDARG00000075930	-1.78368	0.0483	adamts2	21	protein_coding		5.707	5.99181	4.69274	3.72908
Down	ENSDARG00000045066	-1.77486	8.13e-06	entpd1	12	protein_coding		8.61721	7.78702	6.61726	6.44867
Down	ENSDARG00000007302	-1.76883	2.83e-06	sh3gl3b	25	protein_coding		8.13629	8.03827	6.61726	6.06549
Down	ENSDARG00000011407	-1.76804	2.06e-05	col2a1b ENSDARG00000011407	11	protein_coding		7.52326	7.87294	5.89469	6.10485
Down	ENSDARG00000034895	-1.76723	0.0268	tgfb1b	21	protein_coding		6.10716	5.92901	4.69274	4.16116
Down	ENSDARG00000078824	-1.76633	0.0247	si:ch211-66e2.3	3	protein_coding		6.0678	5.92901	4.37967	4.49322
Down	ENSDARG00000086421	-1.76162	0.000633	si:ch211-212k18.8	7	protein_coding		7.12345	7.25828	5.81074	5.14919
Down	ENSDARG00000116112	-1.75817	0.00105	AL954146.3	23	rRNA		7.17992	7.16598	5.02628	5.87376
Down	ENSDARG00000056481	-1.75599	2.88e-15	vat1	3	protein_coding		10.3978	10.0825	8.604	8.39824
Down	ENSDARG00000076721	-1.75506	0.0121	zgc:171686	22	protein_coding		6.18279	6.39178	4.78363	4.60724
Down	ENSDARG00000069472	-1.75403	0.0032	chsy3	10	protein_coding		6.88386	6.52515	4.98857	5.18635
Down	ENSDARG00000031420	-1.74722	0.049	wt1a	25	protein_coding		5.5155	5.99181	4.12543	4.36941
Down	ENSDARG00000061436	-1.74655	9.01e-09	col6a2	11	protein_coding		9.03963	9.78069	7.61257	7.83357
Down	ENSDARG00000058966	-1.74617	0.0656	zgc:112332	24	protein_coding		5.707	5.48098	3.97926	4.23397
Down	ENSDARG00000087020	-1.74597	0.00108	si:ch73-334d15.2	24	protein_coding		7.35362	6.8302	5.67487	5.22258
Down	ENSDARG00000021172	-1.74518	1.95e-25	cyp2ad2	20	protein_coding		13.5104	13.754	11.7898	11.9896
Down	ENSDARG00000012593	-1.74362	1.42e-09	col5a1 ENSDARG00000012593	21	protein_coding		9.06983	9.04587	7.07863	7.56387
Down	ENSDARG00000016939	-1.73951	0.000324	itgb2	9	protein_coding		7.54492	7.09624	5.49828	5.85079
Down	ENSDARG00000032617	-1.73445	2.09e-05	fgfrl1a	14	protein_coding		7.88209	8.94235	6.86631	6.73867
Down	ENSDARG00000056630	-1.73401	0.00615	angptl5	21	protein_coding		6.42008	6.62758	4.86913	4.99013
Down	ENSDARG00000070434	-1.73377	0.0184	rhov	20	protein_coding		6.10716	6.2188	4.49174	4.7129
Down	ENSDARG00000068478	-1.73331	4.09e-25	gpx4a	22	protein_coding		14.2522	14.3428	12.3953	12.718
Down	ENSDARG00000019191	-1.732	5.29e-08	2012-09-01	3	protein_coding		8.89813	8.42144	6.98597	6.98003
Down	ENSDARG00000102701	-1.73145	9.27e-06	eva1ba	16	protein_coding		7.85922	7.85616	5.9932	6.35384
Down	ENSDARG00000094732	-1.72704	3.41e-09	mical3b	4	protein_coding		8.76604	8.84791	6.95697	7.24954
Down	ENSDARG00000092310	-1.7235	0.00298	si:ch211-199g17.2	19	protein_coding		6.76584	6.68572	5.09887	5.14919
Down	ENSDARG00000026796	-1.71803	0.0497	grm1a	20	protein_coding		6.14547	5.52411	4.59574	4.08448
Down	ENSDARG00000056477	-1.718	0.00245	ccdc125	5	protein_coding		7.50127	7.00784	6.08541	4.99013
Down	ENSDARG00000062000	-1.71391	0.0593	abtb2b	25	protein_coding		5.9857	5.48098	4.49174	4.0035
Down	ENSDARG00000060597	-1.71211	0.00203	zgc:158659	23	protein_coding		7.02413	6.7777	5.09887	5.48371
Down	ENSDARG00000004246	-1.71117	0.0468	slit2	1	protein_coding		5.87604	5.72232	4.37967	4.23397
Down	ENSDARG00000036968	-1.70747	8.95e-16	si:ch1073-416d2.3	17	protein_coding		11.6099	12.1049	10.0246	10.3095
Down	ENSDARG00000075549	-1.70344	1.24e-17	cdh5	7	protein_coding		11.4119	11.0236	9.51602	9.55153
Down	ENSDARG00000077304	-1.70244	0.00233	erg	10	protein_coding		6.80227	6.96152	5.06303	5.48371
Down	ENSDARG00000039502	-1.69545	5.42e-09	eef1a1a	13	protein_coding		8.96125	9.48844	7.44168	7.69215
Down	ENSDARG00000094887	-1.69179	0.0242	si:ch211-170d8.2	8	protein_coding		6.56846	5.82936	4.86913	4.55135
Down	ENSDARG00000055897	-1.68817	1.26e-07	zgc:154093	15	protein_coding		8.45125	8.46636	6.66586	6.93706
Down	ENSDARG00000094451	-1.68538	0.0221	cfp	8	protein_coding		7.30367	5.72232	5.13384	5.18635
Down	ENSDARG00000019294	-1.68351	3.76e-11	cbln8	7	protein_coding		10.3778	10.9923	9.22918	8.82086
Down	ENSDARG00000091726	-1.68349	0.063	aebp1	10	protein_coding		5.54446	5.86335	4.12543	4.36941
Down	ENSDARG00000096569	-1.683	0.0513	BX248418.1	20	lincRNA		5.94283	5.92901	4.82701	3.9177
Down	ENSDARG00000060927	-1.68148	0.0307	si:ch211-136a13.1	18	protein_coding		5.85307	6.32017	4.78363	4.36941
Down	ENSDARG00000025866	-1.68033	0.0233	ankdd1b	5	protein_coding		6.87248	6.43762	4.19331	5.6789
Down	ENSDARG00000059367	-1.68012	0.0242	mfap2	22	protein_coding		6.12644	6.13781	4.7389	4.49322
Down	ENSDARG00000004753	-1.67622	0.0195	mylkb	6	protein_coding		5.92091	6.89735	5.13384	4.7129
Down	ENSDARG00000086512	-1.67468	0.0195	prodhb	5	protein_coding		6.2011	6.32017	4.94984	4.49322
Down	ENSDARG00000011088	-1.67424	0.0194	si:ch211-288d18.1	7	protein_coding		5.94283	6.70459	4.94984	4.7129
Down	ENSDARG00000075757	-1.67339	0.0597	gig2e	21	protein_coding		6.18279	5.39064	4.25814	4.49322
Down	ENSDARG00000077897	-1.67298	0.0266	znf296	18	protein_coding		5.78188	6.60767	4.64506	4.81135
Down	ENSDARG00000088975	-1.67286	0.00125	si:ch211-14k19.8	1	protein_coding		7.53052	6.8302	5.67487	5.59846
Down	ENSDARG00000061688	-1.67186	1.63e-05	arvcfb	5	protein_coding		8.10747	7.70505	6.28528	6.3208
Down	ENSDARG00000040080	-1.66739	9.13e-05	fli1b	16	protein_coding		7.65526	7.46055	5.89469	6.02503
Down	ENSDARG00000032831	-1.66384	0.0886	htra1a	17	protein_coding		5.48594	5.56599	3.97926	4.23397
Down	ENSDARG00000071196	-1.66109	1.74e-19	cavin2b	6	protein_coding		11.0816	11.2372	9.42365	9.58323
Down	ENSDARG00000100946	-1.6599	0.0318	si:ch211-212k18.9	7	protein_coding		6.04771	6.16531	4.86913	4.30328
Down	ENSDARG00000071491	-1.65777	0.0106	nrros	24	protein_coding		6.95029	6.2188	5.23394	4.94747
Down	ENSDARG00000061798	-1.65721	5.63e-06	arhgap27l	3	protein_coding		8.3967	7.98524	6.41888	6.75113
Down	ENSDARG00000030125	-1.65686	0.00365	sox7	20	protein_coding		6.80227	6.91366	5.02628	5.54223
Down	ENSDARG00000103042	-1.65622	2.39e-05	ddah1	23	protein_coding		7.92126	8.72852	6.56697	6.92612
Down	ENSDARG00000103551	-1.6559	0.0502	rnf213b	12	protein_coding		5.96442	5.86335	4.7389	4.08448
Down	ENSDARG00000090783	-1.65544	0.0343	mfap4	1	protein_coding		7.36989	5.52411	5.26582	5.11104
Down	ENSDARG00000070494	-1.65401	1.61e-05	pdgfra	20	protein_coding		8.01219	7.85616	6.13803	6.50859
Down	ENSDARG00000013721	-1.65017	4.52e-13	g6pca.2	12	protein_coding		14.1058	14.7531	12.5865	13.0135
Down	ENSDARG00000056427	-1.64996	0.0327	auts2a	10	protein_coding		6.32312	5.86335	4.43679	4.81135
Down	ENSDARG00000020924	-1.64887	1.71e-06	myo1ca	5	protein_coding		8.13629	8.16631	6.5797	6.50859
Down	ENSDARG00000093549	-1.64652	2.58e-24	selenop	8	protein_coding		14.1997	14.383	12.5388	12.7501
Down	ENSDARG00000070155	-1.64103	0.00118	tuba8l3	9	protein_coding		7.44861	7.02295	5.91494	5.42273
Down	ENSDARG00000042988	-1.63815	0.00581	slc24a2	1	protein_coding		6.72847	6.62758	5.23394	5.07185
Down	ENSDARG00000078114	-1.63626	0.00704	si:ch73-237c6.1 ENSDARG00000078114	8	protein_coding		6.97178	6.567	4.91005	5.54223
Down	ENSDARG00000033089	-1.63143	0.0234	CR735102.1	21	processed_transcript		6.27208	6.3683	4.43679	5.14919
Down	ENSDARG00000038123	-1.62932	0.000765	myl9a	23	protein_coding		7.35362	7.83918	5.57662	6.40203
Down	ENSDARG00000087299	-1.62838	0.0658	armc9	22	protein_coding		5.36126	6.32017	4.32018	4.60724
Down	ENSDARG00000105343	-1.62465	0.0115	klhl33 ENSDARG00000105343	7	protein_coding		7.74533	6.94574	4.86913	6.43329
Down	ENSDARG00000094809	-1.62029	0.0578	ms4a17a.11	4	protein_coding		6.23703	6.1923	5.29701	3.82647
Down	ENSDARG00000105215	-1.61429	2.04e-24	kdrl	14	protein_coding		12.4468	12.3852	10.8445	10.7629
Down	ENSDARG00000045802	-1.61308	0.00519	hapln3	25	protein_coding		7.12345	6.6666	5.09887	5.65258
Down	ENSDARG00000070603	-1.61304	0.0257	hspa12a	17	protein_coding		6.21918	6.1923	4.86913	4.60724
Down	ENSDARG00000057984	-1.61214	0.000844	eps8l1a	3	protein_coding		7.12345	7.38066	5.57662	5.85079
Down	ENSDARG00000045141	-1.61004	1.43e-15	aqp8a.1	12	protein_coding		11.0218	11.1182	9.64282	9.26274
Down	ENSDARG00000087227	-1.60905	8.55e-18	oit3	13	protein_coding		12.2792	11.917	10.5747	10.4287
Down	ENSDARG00000090052	-1.60833	0.0491	si:dkey-165a24.9	7	protein_coding		6.2893	5.75889	4.25814	4.90351
Down	ENSDARG00000076624	-1.60522	2.21e-16	ptprb	4	protein_coding		10.5039	10.4638	8.93911	8.83263
Down	ENSDARG00000033437	-1.6049	0.0559	rps6ka1	17	protein_coding		6.25466	5.64627	4.25814	4.81135
Down	ENSDARG00000009194	-1.60418	2.06e-05	col16a1	19	protein_coding		7.84764	8.07499	6.52806	6.26976
Down	ENSDARG00000037836	-1.60076	4.7e-13	igfals	3	protein_coding		10.0694	10.4015	8.57884	8.72308
Down	ENSDARG00000015016	-1.60067	0.05	kif26ab	17	protein_coding		5.85307	6.10976	4.25814	4.81135
Down	ENSDARG00000104078	-1.59809	0.0411	zgc:113336	22	protein_coding		5.89865	6.16531	4.49174	4.7129
Down	ENSDARG00000055510	-1.59687	1.68e-05	ypel3	3	protein_coding		8.03278	8.14574	6.28528	6.75113
Down	ENSDARG00000107130	-1.59649	2.09e-05	CU927890.1	5	protein_coding		8.13629	7.87294	6.30075	6.60781
Down	ENSDARG00000053625	-1.59457	5.54e-08	anxa2b	7	protein_coding		8.62061	8.81789	7.1487	7.15896
Down	ENSDARG00000045694	-1.59451	0.0195	prickle1b	4	protein_coding		6.703	6.70459	4.49174	5.70474
Down	ENSDARG00000015015	-1.59451	0.000167	tspan18b	18	protein_coding		7.72649	7.49347	5.9546	6.19878
Down	ENSDARG00000015731	-1.59411	0.0867	ano5a	25	protein_coding		5.82973	5.92901	4.94984	3.72908
Down	ENSDARG00000018441	-1.59365	4.27e-08	heg1	9	protein_coding		8.67073	8.73312	7.1315	7.14014
Down	ENSDARG00000097055	-1.59308	0.0109	si:ch211-284f22.3	5	protein_coding		6.62379	6.50376	4.94984	5.22258
Down	ENSDARG00000032010	-1.59277	8.59e-07	slc15a2	9	protein_coding		8.3108	8.3868	6.7584	6.82369
Down	ENSDARG00000091513	-1.59063	0.0173	C1H3orf70	1	protein_coding		6.451	6.32017	4.86913	4.99013
Down	ENSDARG00000056045	-1.59027	0.0674	si:ch73-139e5.4	12	protein_coding		5.80601	5.96075	4.0542	4.81135
Down	ENSDARG00000012776	-1.58899	4.93e-06	smarca1 ENSDARG00000012776	5	protein_coding		8.07309	8.19995	6.54115	6.63495
Down	ENSDARG00000039863	-1.5885	0.000515	lifrb	21	protein_coding		7.97011	7.33295	6.3757	5.89636
Down	ENSDARG00000018846	-1.58561	1.78e-10	dgat2	10	protein_coding		11.4898	12.1856	10.0682	10.4931
Down	ENSDARG00000074316	-1.58505	5.92e-06	itga1	10	protein_coding		8.23287	8.06772	6.70126	6.50859
Down	ENSDARG00000043010	-1.58456	3.57e-09	camk2d1	7	protein_coding		9.00879	9.20674	7.63105	7.45386
Down	ENSDARG00000054588	-1.58336	0.0015	cox6a2	3	protein_coding		6.97178	7.57777	5.67487	5.89636
Down	ENSDARG00000002013	-1.58323	2.57e-15	grb10a	19	protein_coding		10.3758	10.2951	8.79362	8.72939
Down	ENSDARG00000070425	-1.58287	4.61e-08	dll4	20	protein_coding		9.31435	9.11451	7.90348	7.35123
Down	ENSDARG00000042010	-1.58253	4.02e-15	pklr	16	protein_coding		16.656	17.1947	15.2281	15.4953
Down	ENSDARG00000033071	-1.58212	0.0778	trim35-10	3	protein_coding		5.94283	5.52411	4.49174	4.23397
Down	ENSDARG00000062970	-1.58068	0.00028	niban2a	21	protein_coding		7.62167	7.46055	5.85333	6.18048
Down	ENSDARG00000005894	-1.57521	8.88e-10	slc7a9	7	protein_coding		9.18467	9.13204	7.58124	7.62605
Down	ENSDARG00000078731	-1.57506	0.0822	si:dkey-85k7.12	7	protein_coding		6.451	5.29427	4.86913	4.23397
Down	ENSDARG00000103315	-1.57441	0.000829	CU464124.1	7	antisense		7.27803	8.21976	6.10316	6.46388
Down	ENSDARG00000105179	-1.57435	0.00205	hdac7a ENSDARG00000105179	23	protein_coding		7.03437	7.16598	5.76686	5.42273
Down	ENSDARG00000031228	-1.57321	2.7e-18	podxl	4	protein_coding		11.3007	11.3657	9.86462	9.65624
Down	ENSDARG00000089372	-1.57199	1.02e-09	clk4a	14	protein_coding		10.5385	9.90419	8.77712	8.60795
Down	ENSDARG00000058603	-1.56931	0.0773	jph1a	24	protein_coding		5.707	5.89655	4.69274	4.08448
Down	ENSDARG00000054619	-1.56866	0.000352	fras1	5	protein_coding		7.85922	8.44968	6.1207	7.04217
Down	ENSDARG00000105557	-1.56567	0.0196	BX511061.1	7	unprocessed_pseudogene		6.46622	6.46001	4.69274	5.29243
Down	ENSDARG00000011583	-1.56538	5.08e-07	cry1b	18	protein_coding		8.94776	9.06059	7.09647	7.75535
Down	ENSDARG00000105548	-1.55958	0.0558	si:dkey-1h4.4	7	protein_coding		5.62802	6.34444	4.64506	4.60724
Down	ENSDARG00000095191	-1.55663	0.0245	si:dkey-57k2.7	2	protein_coding		6.52553	6.32017	5.29701	4.60724
Down	ENSDARG00000014239	-1.55631	0.00621	esyt1b	6	protein_coding		6.86101	6.75977	5.49828	5.18635
Down	ENSDARG00000052496	-1.5543	0.00161	arhgap45a	2	protein_coding		7.64192	6.99256	5.93491	5.80373
Down	ENSDARG00000013838	-1.55296	0.00204	sulf2b	23	protein_coding		7.27803	7.30848	5.41543	6.12413
Down	ENSDARG00000004378	-1.55197	1.77e-11	yrk	19	protein_coding		9.81839	9.62348	8.23675	8.13388
Down	ENSDARG00000031658	-1.55121	8.2e-09	si:ch211-207d6.2	2	protein_coding		9.38811	9.76054	8.24077	7.82181
Down	ENSDARG00000078624	-1.55082	4.03e-06	arhgef9b	14	protein_coding		8.64087	8.20658	6.85587	6.99057
Down	ENSDARG00000035715	-1.55037	1.3e-16	marcksl1b	19	protein_coding		11.808	11.6267	10.3167	10.0137
Down	ENSDARG00000109820	-1.54732	0.0862	NPAS3	17	protein_coding		5.39345	6.29549	4.19331	4.81135
Down	ENSDARG00000117320	-1.54696	0.085	CABZ01067980.1	20	lincRNA		5.39345	6.43762	4.19331	4.94747
Down	ENSDARG00000101209	-1.54383	3.62e-13	lamb1a	25	protein_coding		9.97818	10.0515	8.43554	8.52697
Down	ENSDARG00000091419	-1.54378	1.37e-08	nrarpa	10	protein_coding		9.21426	8.93837	7.60012	7.52087
Down	ENSDARG00000079611	-1.54089	0.00484	sema4c	5	protein_coding		7.40979	6.68572	5.69843	5.57061
Down	ENSDARG00000060012	-1.53944	0.016	f2r	5	protein_coding		6.56846	6.43762	5.16799	4.99013
Down	ENSDARG00000053857	-1.53787	1.9e-08	ccdc187	23	protein_coding		9.00358	9.11803	7.67919	7.39157
Down	ENSDARG00000013057	-1.53742	0.0563	hoxb5a	3	protein_coding		5.96442	6.27037	5.09887	4.23397
Down	ENSDARG00000100446	-1.53512	0.00125	si:ch211-286o17.1	6	protein_coding		7.49386	7.38066	6.25383	5.59846
Down	ENSDARG00000097924	-1.53508	1.83e-05	CU464134.1	17	antisense		8.14577	8.79606	7.12282	6.85865
Down	ENSDARG00000035198	-1.53488	0.0786	gcnt4a	5	protein_coding		5.9857	5.79455	4.86913	4.08448
Down	ENSDARG00000071017	-1.53436	0.000182	nt5e	20	protein_coding		7.60802	8.30261	6.4608	6.53764
Down	ENSDARG00000070391	-1.53406	3.58e-08	tspan4b	3	protein_coding		9.06234	8.82653	7.46933	7.4074
Down	ENSDARG00000033950	-1.53378	2.24e-09	lamb2l	23	protein_coding		10.3504	10.5047	8.52058	9.20732
Down	ENSDARG00000074050	-1.53365	0.0849	efnb2b ENSDARG00000074050	1	protein_coding		6.37241	5.29427	4.54468	4.60724
Down	ENSDARG00000102418	-1.533	6.93e-06	enc2 ENSDARG00000102418	25	protein_coding		8.13153	8.46082	6.73581	6.87012
Down	ENSDARG00000052336	-1.53193	0.00194	ociad2	20	protein_coding		7.70099	7.00784	6.04923	5.80373
Down	ENSDARG00000021163	-1.53136	0.0319	thrb	19	protein_coding		6.35617	6.32017	5.23394	4.55135
Down	ENSDARG00000014522	-1.52994	0.00167	cdh6	2	protein_coding		7.21637	7.63791	5.62658	6.25234
Down	ENSDARG00000070844	-1.52934	3.41e-17	gamt	11	protein_coding		15.2209	15.6203	13.8029	14.0008
Down	ENSDARG00000037895	-1.52874	4.09e-06	ramp2	3	protein_coding		8.76911	8.66249	7.50315	6.84709
Down	ENSDARG00000093019	-1.52867	2.46e-13	si:dkey-83k24.5	8	protein_coding		10.1039	10.2652	8.70338	8.62835
Down	ENSDARG00000106669	-1.52864	0.00203	CABZ01068358.1	12	protein_coding		7.14252	7.1523	5.57662	5.80373
Down	ENSDARG00000014796	-1.52697	0.0708	wnt11	10	protein_coding		6.14547	6.70459	3.97926	5.65258
Down	ENSDARG00000003697	-1.52323	0.00523	slc5a8l	6	protein_coding		7.07464	6.91366	5.26582	5.80373
Down	ENSDARG00000080010	-1.52287	5.43e-12	adh5	14	protein_coding		11.5343	12.1469	10.3033	10.3993
Down	ENSDARG00000089043	-1.52165	0.033	ptpn6	16	protein_coding		7.32051	5.92901	5.09887	5.59846
Down	ENSDARG00000020265	-1.52109	4.6e-08	angptl6	3	protein_coding		8.94776	8.90613	7.53621	7.30973
Down	ENSDARG00000020785	-1.52025	5.64e-08	lama4	20	protein_coding		9.36394	8.94235	7.60012	7.73668
Down	ENSDARG00000059700	-1.51814	7.39e-08	agmat	23	protein_coding		9.75165	10.2763	8.20422	8.79403
Down	ENSDARG00000036834	-1.51565	5.87e-14	krt92	19	protein_coding		12.5889	13.0507	11.1771	11.4568
Down	ENSDARG00000117617	-1.51364	0.0822	CABZ01077121.1	5	lincRNA		5.68115	6.2188	4.12543	4.99013
Down	ENSDARG00000056453	-1.51342	1.54e-05	afap1l1b	21	protein_coding		9.15915	8.45526	7.57489	7.11144
Down	ENSDARG00000044938	-1.51255	0.00823	cbx2	3	protein_coding		6.80227	7.80462	6.26964	5.48371
Down	ENSDARG00000056920	-1.51198	8.16e-09	tmem88a	10	protein_coding		9.10913	9.05693	7.63105	7.54967
Down	ENSDARG00000095315	-1.51076	0.000819	CR626907.2	15	unprocessed_pseudogene		7.47142	7.47161	6.22168	5.77961
Down	ENSDARG00000055253	-1.51024	0.037	slc12a10.3	7	protein_coding		6.42008	6.58748	4.43679	5.57061
Down	ENSDARG00000096655	-1.50988	1.73e-16	BX901920.1	20	antisense		10.9879	10.9583	9.53413	9.39959
Down	ENSDARG00000018361	-1.50902	1.58e-14	sult1st3	8	protein_coding		10.3868	10.4302	8.9267	8.88726
Down	ENSDARG00000041140	-1.50838	2.74e-09	ddb2	18	protein_coding		9.2889	9.54973	8.02022	7.83357
Down	ENSDARG00000040991	-1.5078	0.0245	cttnbp2	18	protein_coding		6.14547	6.75977	5.09887	5.07185
Down	ENSDARG00000032272	-1.50762	0.0281	sat1b	24	protein_coding		6.55429	6.1923	5.16799	4.81135
Down	ENSDARG00000093413	-1.50611	0.0879	edil3a	5	protein_coding		5.94283	5.99181	3.97926	5.07185
Down	ENSDARG00000075564	-1.50417	0.000845	fam13a	1	protein_coding		7.59423	7.27099	5.9546	6.04541
Down	ENSDARG00000086374	-1.50128	1.57e-05	isg15	5	protein_coding		9.7027	8.86897	8.12822	7.53534
Down	ENSDARG00000079895	-1.50057	0.0215	ehbp1l1b	10	protein_coding		6.37241	6.52515	5.13384	4.99013
Down	ENSDARG00000019235	-1.49938	0.000267	sema3aa	4	protein_coding		8.36051	7.61814	6.52806	6.63495
Down	ENSDARG00000078959	-1.49937	0.000734	tpcn3	11	protein_coding		7.42544	7.48258	6.13803	5.87376
Down	ENSDARG00000096359	-1.49911	7.87e-06	eppk1	19	protein_coding		9.66858	10.4159	8.10197	8.96952
Down	ENSDARG00000030307	-1.499	1.22e-05	hspa12b	7	protein_coding		8.18309	8.15263	6.74715	6.66159
Down	ENSDARG00000071235	-1.49669	0.0385	si:ch211-117c9.5 ENSDARG00000071235	23	protein_coding		6.43562	6.16531	4.59574	5.22258
Down	ENSDARG00000006546	-1.49651	1.28e-13	ak4	6	protein_coding		10.6283	10.8981	9.19233	9.35948
Down	ENSDARG00000079056	-1.49451	0.00416	si:ch211-194c3.5 ENSDARG00000079056	13	protein_coding		7.05465	6.94574	5.57662	5.59846
Down	ENSDARG00000053973	-1.48844	1.82e-14	fetub	22	protein_coding		19.4997	20.0169	18.2031	18.3775
Down	ENSDARG00000090444	-1.48653	3.05e-07	ponzr1	7	protein_coding		9.16382	8.77389	7.60012	7.43082
Down	ENSDARG00000038731	-1.48461	2.65e-07	slc25a36a	2	protein_coding		8.75369	8.70996	7.31028	7.23187
Down	ENSDARG00000104453	-1.4846	3.71e-08	flt4 ENSDARG00000104453	14	protein_coding		9.36191	9.07154	7.87276	7.6328
Down	ENSDARG00000070670	-1.48457	0.000619	crip2	17	protein_coding		7.72649	7.55716	5.93491	6.44867
Down	ENSDARG00000062171	-1.48142	0.035	olfml3b	11	protein_coding		6.72847	5.99181	5.02628	5.07185
Down	ENSDARG00000045443	-1.47977	0.0921	agtr1b	24	protein_coding		6.33974	5.82936	5.26582	4.0035
Down	ENSDARG00000013533	-1.47799	0.0889	hoxb4a	3	protein_coding		5.94283	5.79455	4.19331	4.85817
Down	ENSDARG00000017673	-1.47487	0.000208	nova2	15	protein_coding		7.73908	7.72367	6.25383	6.35384
Down	ENSDARG00000038822	-1.47458	0.0353	mrc1b	2	protein_coding		7.73908	6.02222	5.93491	5.48371
Down	ENSDARG00000057927	-1.47453	0.000929	rps6ka3b	24	protein_coding		7.73908	7.357	6.30075	5.96213
Down	ENSDARG00000016364	-1.47344	8.94e-05	gna15.1	22	protein_coding		7.85922	8.00821	6.39024	6.60781
Down	ENSDARG00000061486	-1.47241	0.021	DNAH10	5	protein_coding		6.25466	7.00784	5.23394	5.35905
Down	ENSDARG00000060368	-1.47134	0.00696	syn1 ENSDARG00000060368	8	protein_coding		6.703	7.357	5.67487	5.65258
Down	ENSDARG00000017299	-1.46994	0.000583	fabp11a	19	protein_coding		8.34413	7.57777	6.7584	6.38615
Down	ENSDARG00000037059	-1.46551	1.79e-05	slc44a2	6	protein_coding		8.33172	8.1731	6.68955	6.94793
Down	ENSDARG00000076895	-1.46435	1.55e-08	flrt3	13	protein_coding		9.79899	9.61103	8.48038	7.9889
Down	ENSDARG00000032116	-1.46355	0.08	cnot7	14	protein_coding		6.0678	5.72232	4.49174	4.7129
Down	ENSDARG00000074248	-1.46317	0.00296	tmem237b	6	protein_coding		7.02413	7.36888	5.81074	5.80373
Down	ENSDARG00000056615	-1.46245	0.0958	cybb	11	protein_coding		6.65068	5.29427	4.98857	4.60724
Down	ENSDARG00000001975	-1.46129	0.0168	hsd11b2	7	protein_coding		6.43562	7.55716	5.89469	5.48371
Down	ENSDARG00000053279	-1.46085	6.19e-09	apln	14	protein_coding		9.21426	9.32427	7.86237	7.78594
Down	ENSDARG00000105295	-1.45905	0.0354	LO017784.1	1	protein_coding		6.84945	6.16531	5.49828	4.81135
Down	ENSDARG00000052063	-1.45767	2.92e-05	col4a5	7	protein_coding		9.00619	9.56788	7.37748	8.23932
Down	ENSDARG00000028507	-1.45757	0.0219	itgb4	8	protein_coding		6.87248	6.6666	4.86913	5.80373
Down	ENSDARG00000003216	-1.45615	0.014	anxa2a	25	protein_coding		7.52326	6.46001	5.76686	5.65258
Down	ENSDARG00000012381	-1.45542	0.00105	hsc70	15	protein_coding		7.4019	8.1731	6.54115	6.28698
Down	ENSDARG00000069139	-1.45424	0.0134	grik1a	10	protein_coding		7.26938	6.58748	5.29701	5.85079
Down	ENSDARG00000061226	-1.45366	4.34e-06	timp2a	12	protein_coding		8.65089	8.36324	7.07863	7.10175
Down	ENSDARG00000101043	-1.45015	2.47e-06	ppl	3	protein_coding		8.99049	9.413	7.46933	8.04055
Down	ENSDARG00000076768	-1.44966	0.00127	reps2	23	protein_coding		7.30367	7.54674	6.10316	5.96213
Down	ENSDARG00000044615	-1.44893	0.0586	zak	6	protein_coding		6.25466	5.92901	4.86913	4.7129
Down	ENSDARG00000013653	-1.44886	0.000607	adgrl4	11	protein_coding		7.70099	7.47161	6.15515	6.23471
Down	ENSDARG00000060070	-1.44701	0.0484	adcy7	7	protein_coding		6.75349	5.86335	4.94984	5.14919
Down	ENSDARG00000095556	-1.44669	6.21e-15	CR318588.4	18	processed_transcript		11.3599	11.2027	9.93941	9.73517
Down	ENSDARG00000099109	-1.4455	0.0134	CU929444.1	7	processed_transcript		6.62379	6.99256	5.23394	5.65258
Down	ENSDARG00000020761	-1.44517	2.48e-07	arrdc2	11	protein_coding		8.82033	8.83512	7.37748	7.43082
Down	ENSDARG00000039881	-1.44431	0.0231	cemip	7	protein_coding		6.25466	7.16598	5.47119	5.35905
Down	ENSDARG00000007990	-1.44265	0.0126	wt1b	18	protein_coding		6.5825	7.00784	5.41543	5.48371
Down	ENSDARG00000104958	-1.44058	0.00758	kbtbd11 ENSDARG00000104958	17	protein_coding		7.11382	6.79541	5.52487	5.6789
Down	ENSDARG00000070892	-1.44043	6.46e-14	si:ch211-262h13.5	22	protein_coding		11.5023	11.8728	10.2985	10.2227
Down	ENSDARG00000068709	-1.43971	3.29e-06	fam174b	18	protein_coding		8.58968	8.46082	7.18249	7.04217
Down	ENSDARG00000071586	-1.43891	0.00889	tgfbi ENSDARG00000071586	14	protein_coding		7.25193	6.88086	5.35743	6.00437
Down	ENSDARG00000017321	-1.43889	9.15e-09	kdr	20	protein_coding		10.1196	9.71938	8.33394	8.66173
Down	ENSDARG00000069503	-1.43852	0.00061	cldnh	21	protein_coding		7.47894	8.00059	6.3757	6.35384
Down	ENSDARG00000015449	-1.4382	0.0134	fut8a	17	protein_coding		7.4019	6.74161	6.08541	5.29243
Down	ENSDARG00000008165	-1.43808	5e-05	caspa	16	protein_coding		8.2981	7.98524	6.74715	6.75113
Down	ENSDARG00000038561	-1.43804	0.0775	klf6b	2	protein_coding		6.27208	6.05199	4.25814	5.29243
Down	ENSDARG00000016477	-1.43692	2.84e-06	eif4a2	2	protein_coding		8.46646	8.70059	7.1991	7.14958
Down	ENSDARG00000077298	-1.43599	6.82e-05	gas1a	5	protein_coding		8.007	8.1108	6.76956	6.53764
Down	ENSDARG00000005916	-1.43499	0.0708	srpk3	8	protein_coding		6.16425	5.99181	4.43679	5.07185
Down	ENSDARG00000099746	-1.43464	0.0297	rgs3a	5	protein_coding		7.04455	6.16531	5.47119	5.18635
Down	ENSDARG00000061231	-1.43366	0.000116	tinagl1	19	protein_coding		7.88775	8.08223	6.4745	6.70065
Down	ENSDARG00000013025	-1.43366	0.00137	ints6	9	protein_coding		7.51597	7.357	6.17208	5.94054
Down	ENSDARG00000067984	-1.43288	0.0578	gas1b ENSDARG00000067984	5	protein_coding		5.92091	6.41488	5.02628	4.7129
Down	ENSDARG00000059801	-1.43255	0.0437	pdzd2	5	protein_coding		6.08761	6.46001	4.94984	4.99013
Down	ENSDARG00000005645	-1.43099	0.0653	robo3	10	protein_coding		6.14547	6.10976	5.09887	4.49322
Down	ENSDARG00000027423	-1.43094	0.0021	igf1ra	18	protein_coding		7.47142	7.20626	6.04923	5.89636
Down	ENSDARG00000096850	-1.43068	0.00516	BX957346.1	25	lincRNA		6.96108	7.17953	5.74441	5.6789
Down	ENSDARG00000035859	-1.43026	0.00106	angptl4	2	protein_coding		7.86497	7.38066	6.3757	6.14316
Down	ENSDARG00000074283	-1.42655	0.0358	inpp5d	6	protein_coding		6.97178	6.08117	5.41543	5.11104
Down	ENSDARG00000055543	-1.42616	7.58e-07	appb	9	protein_coding		9.06734	8.74684	7.58124	7.43854
Down	ENSDARG00000046010	-1.42376	0.00187	kdm2bb	10	protein_coding		7.35362	7.47161	5.85333	6.21686
Down	ENSDARG00000002084	-1.42376	0.0753	lamb2 ENSDARG00000002084	23	protein_coding		6.37241	5.72232	4.64506	4.94747
Down	ENSDARG00000022509	-1.4237	0.0474	cox4i2	23	protein_coding		6.2893	6.16531	4.86913	4.99013
Down	ENSDARG00000069537	-1.42257	0.0291	si:dkey-238c7.16	18	protein_coding		7.17066	6.74161	6.1207	4.85817
Down	ENSDARG00000088741	-1.42036	0.0351	BX322530.1 ENSDARG00000088741	16	lincRNA		6.72847	6.6666	5.81074	4.7129
Down	ENSDARG00000053792	-1.41944	0.0457	si:rp71-1g18.1	2	protein_coding		6.53998	6.10976	5.23394	4.81135
Down	ENSDARG00000040178	-1.41917	0.0464	havcr1	21	protein_coding		7.70741	5.92901	5.76686	5.70474
Down	ENSDARG00000042452	-1.41879	0.0983	p2rx4b	8	protein_coding		5.85307	6.24482	5.20134	4.16116
Down	ENSDARG00000059123	-1.41485	0.019	plcd1a	24	protein_coding		6.80227	6.567	5.52487	5.18635
Down	ENSDARG00000061764	-1.4106	1.95e-16	ahnak	14	protein_coding		11.5584	11.5367	10.0794	10.199
Down	ENSDARG00000029370	-1.40905	0.00453	ankrd6b	20	protein_coding		6.9824	7.5675	5.91494	5.98341
Down	ENSDARG00000061580	-1.40622	0.00263	kctd7	10	protein_coding		7.19826	7.65742	6.22168	5.94054
Down	ENSDARG00000003808	-1.40508	3.48e-05	aqp3a	5	protein_coding		8.95047	9.18675	7.1991	8.05067
Down	ENSDARG00000003219	-1.40469	2.37e-06	bin2a ENSDARG00000003219	23	protein_coding		8.74435	8.93038	7.26367	7.62605
Down	ENSDARG00000099266	-1.40044	0.00125	vasna	22	protein_coding		7.56626	7.42685	6.1207	6.18048
Down	ENSDARG00000006396	-1.3975	0.0157	nrcama	4	protein_coding		6.86101	6.64722	5.47119	5.42273
Down	ENSDARG00000104752	-1.39736	8.85e-07	COLEC10 ENSDARG00000104752	16	protein_coding		9.65702	9.64317	8.57248	7.86829
Down	ENSDARG00000059923	-1.39472	3.4e-07	slc25a47a	20	protein_coding		9.86219	10.433	8.53045	9.00636
Down	ENSDARG00000087956	-1.39417	3.28e-06	she ENSDARG00000087956	16	protein_coding		8.90373	8.6134	7.48972	7.29279
Down	ENSDARG00000008388	-1.39269	8.32e-06	mmp14b	2	protein_coding		8.69999	8.46082	7.32548	7.10175
Down	ENSDARG00000028663	-1.39248	0.00178	tek	5	protein_coding		7.39396	7.48258	5.9932	6.19878
Down	ENSDARG00000009134	-1.39205	0.000241	hlx1	20	protein_coding		8.30658	7.81334	6.67775	6.77573
Down	ENSDARG00000086645	-1.39162	2.81e-05	hs3st3b1b	12	protein_coding		8.36457	8.31494	7.11409	6.82369
Down	ENSDARG00000061941	-1.3911	0.0375	trpv4	5	protein_coding		6.55429	6.29549	4.98857	5.29243
Down	ENSDARG00000057125	-1.38707	1.05e-06	pld1b	24	protein_coding		9.19612	9.29966	7.58756	8.11954
Down	ENSDARG00000062338	-1.38696	9.63e-07	zeb2a	9	protein_coding		8.8812	8.85214	7.61257	7.37557
Down	ENSDARG00000059707	-1.38656	0.00922		18	protein_coding		6.86101	7.06737	5.65093	5.65258
Down	ENSDARG00000068784	-1.38644	0.00594	vsir	13	protein_coding		7.14252	7.40394	5.62658	6.21686
Down	ENSDARG00000056979	-1.3849	0.00204	lhx9	22	protein_coding		7.95401	7.2961	6.28528	6.37008
Down	ENSDARG00000025403	-1.38164	0.0136	ftr83	5	protein_coding		6.75349	6.91366	5.57662	5.48371
Down	ENSDARG00000055075	-1.38021	0.00261	svila	12	protein_coding		8.05308	7.63791	6.88695	6.02503
Down	ENSDARG00000098644	-1.37947	0.00909	si:ch211-126j24.1	22	protein_coding		7.17066	6.84728	5.76686	5.65258
Down	ENSDARG00000005414	-1.37849	0.0691	grapa	3	protein_coding		6.43562	5.86335	4.94984	4.90351
Down	ENSDARG00000007807	-1.37669	0.0202	cyth3a	12	protein_coding		7.33716	6.46001	5.60182	5.73013
Down	ENSDARG00000102436	-1.37437	0.0121	si:ch211-194b1.1	3	protein_coding		6.72847	7.21944	5.76686	5.59846
Down	ENSDARG00000069989	-1.37344	0.0153	bnc2	1	protein_coding		6.75349	6.84728	5.47119	5.54223
Down	ENSDARG00000019371	-1.37032	1.45e-08	flt1	24	protein_coding		9.50139	9.50737	8.25275	8.03037
Down	ENSDARG00000034080	-1.36926	0.0659	plcd1b	2	protein_coding		6.04771	6.48205	4.69274	5.29243
Down	ENSDARG00000042069	-1.36805	6.87e-05	pebp1	5	protein_coding		8.28957	8.27762	6.74715	7.12107
Down	ENSDARG00000076004	-1.3657	0.0183	ppp2r3b	9	protein_coding		6.8378	6.72322	5.32754	5.65258
Down	ENSDARG00000005176	-1.36081	0.0105	zgc:101040	18	protein_coding		7.17066	6.94574	5.52487	5.98341
Down	ENSDARG00000038121	-1.36059	0.00373	si:ch211-13k12.2	18	protein_coding		7.44861	7.65742	5.85333	6.55195
Down	ENSDARG00000112419	-1.36058	3.92e-06	si:ch211-62a1.3	13	protein_coding		9.40992	10.0385	8.15825	8.61819
Down	ENSDARG00000009418	-1.35747	0.00167	mef2cb	5	protein_coding		7.78227	7.40394	6.22168	6.37008
Down	ENSDARG00000073684	-1.35608	0.0141	quo	6	protein_coding		7.53774	7.94613	5.57662	6.98003
Down	ENSDARG00000003281	-1.3538	0.0906	pik3ip1	5	protein_coding		6.2893	5.92901	5.20134	4.49322
Down	ENSDARG00000090039	-1.35379	2.41e-06	reck	24	protein_coding		8.85254	8.84366	7.37016	7.6462
Down	ENSDARG00000104798	-1.35355	0.092	BX510922.2	21	protein_coding		6.12644	5.92901	5.02628	4.55135
Down	ENSDARG00000037062	-1.35276	2.73e-06	dhh	23	protein_coding		8.76296	8.90205	7.61257	7.37557
Down	ENSDARG00000045544	-1.35207	0.0962	hgfa	4	protein_coding		5.82973	6.34444	4.49174	5.18635
Down	ENSDARG00000100716	-1.35145	0.0071	si:dkey-285b23.4	15	protein_coding		7.00341	7.30848	5.9546	5.77961
Down	ENSDARG00000016494	-1.35118	0.00318	ddc	16	protein_coding		7.28663	7.47161	6.17208	5.98341
Down	ENSDARG00000104181	-1.35097	0.000164	tmsb1	14	protein_coding		8.10747	8.28391	6.66586	7.0623
Down	ENSDARG00000036414	-1.35064	1.16e-07	si:ch73-335l21.1	7	protein_coding		11.0692	11.1173	9.31167	10.0819
Down	ENSDARG00000020845	-1.34959	5.39e-07	tns1b	9	protein_coding		8.97461	8.98928	7.60012	7.69859
Down	ENSDARG00000020086	-1.3481	0.0165	nuak1a	4	protein_coding		6.703	7.46055	5.60182	6.04541
Down	ENSDARG00000003008	-1.34539	0.0123	prkcea	12	protein_coding		6.96108	7.03791	5.49828	5.91862
Down	ENSDARG00000077474	-1.34401	0.0599	pla2r1	11	protein_coding		6.51093	6.05199	5.02628	5.11104
Down	ENSDARG00000074501	-1.34229	0.0347	tnip2	1	protein_coding		7.18912	6.50376	5.97403	5.14919
Down	ENSDARG00000061121	-1.34135	0.0329	adgrl3.1	1	protein_coding		6.48128	6.68572	5.16799	5.48371
Down	ENSDARG00000039729	-1.33909	0.00516	asap1b	24	protein_coding		7.72649	7.17953	5.97403	6.38615
Down	ENSDARG00000103129	-1.33905	4.31e-06	nid1b	11	protein_coding		9.58914	9.00078	8.0662	7.93532
Down	ENSDARG00000095268	-1.33899	6.21e-09	si:dkey-261h17.1 ENSDARG00000095268	23	protein_coding		9.96619	9.7007	8.54676	8.47535
Down	ENSDARG00000069100	-1.33881	2.51e-13	aldh9a1a.1	8	protein_coding		14.6017	15.0257	13.4378	13.5416
Down	ENSDARG00000023188	-1.33825	0.026	lcp1	9	protein_coding		8.11231	6.58748	6.1207	6.38615
Down	ENSDARG00000042667	-1.3364	0.000309	klf2a	22	protein_coding		8.25056	7.93818	6.94718	6.63495
Down	ENSDARG00000073716	-1.33625	0.0263	cpxm1a	13	protein_coding		6.703	6.62758	5.52487	5.29243
Down	ENSDARG00000021046	-1.33392	0.000912	rhbdd1	15	protein_coding		8.40856	7.75116	6.65386	6.96941
Down	ENSDARG00000030104	-1.33367	0.000387	sh3bp4	9	protein_coding		8.16455	8.14574	6.54115	7.11144
Down	ENSDARG00000019815	-1.33274	0.00433	fn1a	9	protein_coding		8.07309	7.2325	6.3757	6.47894
Down	ENSDARG00000060457	-1.33125	2.28e-09	pmp22b	12	protein_coding		10.4272	10.0771	8.89393	8.98542
Down	ENSDARG00000100503	-1.3311	2.19e-11	sos1	11	protein_coding		10.6121	10.8691	9.38607	9.45204
Down	ENSDARG00000068710	-1.32864	2.15e-12	nid1a ENSDARG00000068710	13	protein_coding		14.4167	14.8227	13.174	13.4261
Down	ENSDARG00000041394	-1.32707	0.0671	dnajb1b	1	protein_coding		7.17992	5.89655	5.60182	5.25793
Down	ENSDARG00000016085	-1.32411	0.000378	mbnl3	14	protein_coding		8.05308	8.25859	7.08758	6.59405
Down	ENSDARG00000074989	-1.31981	0.0242	sparcl1	1	protein_coding		7.00341	7.06737	5.23394	6.18048
Down	ENSDARG00000074829	-1.31729	2.15e-05	rasip1 ENSDARG00000074829	16	protein_coding		8.82033	8.47188	7.40637	7.31812
Down	ENSDARG00000063912	-1.31677	3.74e-16	mt-co3	MT	protein_coding		17.783	17.9816	16.6633	16.4681
Down	ENSDARG00000011769	-1.31569	0.000209	cpm	4	protein_coding		8.36051	8.08942	7.09647	6.77573
Down	ENSDARG00000033594	-1.31428	0.000105	ido1	8	protein_coding		8.67073	8.83939	7.07863	7.76766
Down	ENSDARG00000041546	-1.3141	0.0253	gypc	9	protein_coding		6.67708	6.79541	5.62658	5.35905
Down	ENSDARG00000054087	-1.31366	0.00572	irs1	15	protein_coding		7.25193	7.25828	6.04923	5.94054
Down	ENSDARG00000042620	-1.31321	1.38e-11	gstr	19	protein_coding		11.5056	11.8061	10.2264	10.4688
Down	ENSDARG00000018566	-1.31312	0.0813	flnca	25	protein_coding		5.94283	6.50376	5.23394	4.81135
Down	ENSDARG00000021405	-1.31242	0.013	chd3	7	protein_coding		6.81421	7.4494	5.89469	5.91862
Down	ENSDARG00000043416	-1.31169	0.0694	tnfaip2a ENSDARG00000043416	20	protein_coding		6.18279	6.70459	4.78363	5.59846
Down	ENSDARG00000059363	-1.3088	0.0425	tgfbr2a	19	protein_coding		6.42008	6.567	5.32754	5.22258
Down	ENSDARG00000023713	-1.30865	1.06e-08	aqp1a.1	2	protein_coding		9.82578	10.1216	8.74072	8.61479
Down	ENSDARG00000005673	-1.30837	0.0836	f3b	2	protein_coding		6.25466	6.08117	4.7389	5.18635
Down	ENSDARG00000071558	-1.30275	0.000387	fblim1	22	protein_coding		7.9046	8.1108	6.68955	6.78787
Down	ENSDARG00000059173	-1.30117	0.000747	gdf2	12	protein_coding		7.86497	7.96972	6.81336	6.46388
Down	ENSDARG00000029075	-1.30024	0.0836	pfkfb4b	6	protein_coding		10.3432	11.4879	9.65942	9.79655
Down	ENSDARG00000036848	-1.29865	0.00143	slc43a2a	15	protein_coding		8.23731	7.61814	6.71287	6.68774
Down	ENSDARG00000028661	-1.29585	0.0935	cntfr	10	protein_coding		6.0678	6.16531	4.69274	5.14919
Down	ENSDARG00000104431	-1.29518	1.12e-10	slc1a3a ENSDARG00000104431	5	protein_coding		10.7537	11.0339	9.6847	9.5282
Down	ENSDARG00000075156	-1.29497	0.000949	tbc1d4 ENSDARG00000075156	9	protein_coding		7.75775	7.81334	6.4745	6.58015
Down	ENSDARG00000054272	-1.29338	2.26e-10	caprin1b	18	protein_coding		13.1063	13.6448	12.0456	12.1671
Down	ENSDARG00000089791	-1.2923	0.000649	slc25a32a	19	protein_coding		8.30658	9.0896	7.18249	7.71776
Down	ENSDARG00000003512	-1.2904	2.05e-05	anks1b	4	protein_coding		8.58621	8.5365	7.30261	7.28424
Down	ENSDARG00000042982	-1.28983	3.93e-06	cyp2p8 ENSDARG00000042982	20	protein_coding		8.94233	9.26193	7.72004	7.94077
Down	ENSDARG00000007129	-1.2891	0.0671	slc6a16a	3	protein_coding		6.25466	6.70459	4.86913	5.62577
Down	ENSDARG00000012066	-1.28628	0.0404	dcn	4	protein_coding		6.703	6.62758	5.13384	5.73013
Down	ENSDARG00000029848	-1.2824	5.33e-07	zgc:161973	2	protein_coding		9.35579	9.7217	8.19597	8.35401
Down	ENSDARG00000056196	-1.27932	6.05e-14	slc2a2	2	protein_coding		13.4365	13.7384	12.296	12.3366
Down	ENSDARG00000013409	-1.27911	0.0154	bmp2a	17	protein_coding		7.04455	7.12454	6.08541	5.59846
Down	ENSDARG00000041685	-1.27889	2.95e-13	si:dkey-105h12.2	15	protein_coding		13.4488	13.7461	12.2331	12.4145
Down	ENSDARG00000062501	-1.27633	0.000154	hhipl1	17	protein_coding		8.24615	8.44407	6.94718	7.23187
Down	ENSDARG00000012194	-1.27583	1.12e-10	scp2a	2	protein_coding		13.9435	14.4399	12.8476	13.0219
Down	ENSDARG00000011573	-1.27374	0.00221	abcb11a	9	protein_coding		7.94861	8.1108	6.36102	7.12107
Down	ENSDARG00000097635	-1.26789	0.0577	wu:fb18f06 ENSDARG00000097635	15	protein_coding		6.77808	6.567	5.87416	4.94747
Down	ENSDARG00000099645	-1.26678	0.0698	zgc:153184	15	protein_coding		7.15196	5.99181	5.52487	5.48371
Down	ENSDARG00000070917	-1.26616	0.00613	kitlga	25	protein_coding		7.24312	7.70505	6.13803	6.38615
Down	ENSDARG00000069463	-1.26139	0.00787	alox12	7	protein_coding		8.00179	7.357	6.15515	6.77573
Down	ENSDARG00000069029	-1.25933	0.000537	acss2l	2	protein_coding		8.79946	9.9001	8.17514	8.226
Down	ENSDARG00000069944	-1.25892	0.00133	p2ry13	15	protein_coding		8.15988	7.80462	6.56697	6.94793
Down	ENSDARG00000021389	-1.25493	0.00584	jag2b	20	protein_coding		7.58032	7.2836	6.31605	6.14316
Down	ENSDARG00000058693	-1.25217	5.65e-06	cast ENSDARG00000058693	21	protein_coding		9.25864	9.65049	8.02953	8.39824
Down	ENSDARG00000102160	-1.25083	4.82e-10	si:dkeyp-61b2.1	11	protein_coding		10.2789	10.3059	9.05083	9.04481
Down	ENSDARG00000036445	-1.2505	0.0364	serpinh2	7	protein_coding		6.82605	6.58748	5.41543	5.65258
Down	ENSDARG00000077069	-1.24972	3.13e-05	srgn	13	protein_coding		9.84045	9.12855	8.37105	8.20804
Down	ENSDARG00000055009	-1.24869	2.37e-08	col4a1	9	protein_coding		9.87222	9.84376	8.70919	8.5197
Down	ENSDARG00000029250	-1.24766	0.0249	poli	5	protein_coding		6.80227	7.06737	5.93491	5.54223
Down	ENSDARG00000063908	-1.24599	1.68e-15	mt-co2	MT	protein_coding		18.31	18.1346	17.0456	16.9092
Down	ENSDARG00000043806	-1.2443	0.00333	postna ENSDARG00000043806	10	protein_coding		7.62167	7.74206	6.66586	6.25234
Down	ENSDARG00000076144	-1.24378	4.94e-07	icam3	3	protein_coding		9.44298	9.28406	8.14545	8.12433
Down	ENSDARG00000060668	-1.24366	0.00619	tm4sf18	22	protein_coding		7.70741	7.30848	6.17208	6.46388
Down	ENSDARG00000104205	-1.24359	8.52e-07	cfhl3	22	protein_coding		9.44298	9.80056	8.48716	8.29993
Down	ENSDARG00000110954	-1.24254	0.0351	CABZ01043952.1	16	protein_coding		6.61016	6.88086	5.47119	5.6789
Down	ENSDARG00000092578	-1.24137	0.000518	si:ch211-222e20.4	10	protein_coding		8.11231	8.10371	6.7584	7.02175
Down	ENSDARG00000019098	-1.23924	0.000202	cd82a	7	protein_coding		8.73182	8.27762	7.35542	7.2583
Down	ENSDARG00000104665	-1.23908	0.00276	kirrel3l	15	protein_coding		7.6352	7.80462	6.34619	6.67473
Down	ENSDARG00000056913	-1.23902	2.51e-07	pcolcea	10	protein_coding		9.46018	9.40148	8.20422	8.20351
Down	ENSDARG00000106560	-1.23884	0.0034	MCMDC2	24	protein_coding		7.57331	7.60816	6.30075	6.47894
Down	ENSDARG00000104384	-1.2385	0.0774	agbl1	25	protein_coding		6.32312	7.03791	4.98857	5.96213
Down	ENSDARG00000063089	-1.23724	0.026	ccm2l	23	protein_coding		6.96108	7.05271	6.10316	5.48371
Down	ENSDARG00000036107	-1.23707	6.15e-09	txnipa	19	protein_coding		12.1334	11.7183	10.5237	10.8688
Down	ENSDARG00000103454	-1.23389	0.037	trpm6	5	protein_coding		6.62379	6.81291	5.62658	5.48371
Down	ENSDARG00000074844	-1.23378	0.0307	CABZ01061495.1	22	protein_coding		6.89514	6.70459	5.62658	5.65258
Down	ENSDARG00000040503	-1.23165	0.0429	sb:cb81	18	protein_coding		7.02413	6.567	5.89469	5.35905
Down	ENSDARG00000102106	-1.2285	0.000762	tgm1l1	2	protein_coding		8.09283	8.03081	6.71287	7.00104
Down	ENSDARG00000045929	-1.22767	1.29e-13	oaz2a	25	protein_coding		12.7061	12.8948	11.5233	11.6283
Down	ENSDARG00000015278	-1.22718	0.0334	plxnc1	4	protein_coding		7.7138	6.6666	5.89469	6.30398
Down	ENSDARG00000035132	-1.22702	0.0025	rgs3b	5	protein_coding		8.432	7.90593	7.26367	6.66159
Down	ENSDARG00000046054	-1.22671	0.0566	CT027815.1	10	protein_coding		7.09436	6.32017	5.38672	5.80373
Down	ENSDARG00000005464	-1.22581	0.0283	dnase1l1	23	protein_coding		7.16134	6.8302	6.08541	5.54223
Down	ENSDARG00000068258	-1.22342	0.00332	lrch4	7	protein_coding		7.65526	7.57777	6.43299	6.43329
Down	ENSDARG00000020693	-1.21931	8.19e-08	sesn1	20	protein_coding		10.5802	10.8137	9.24726	9.69222
Down	ENSDARG00000021806	-1.21804	2.67e-07	zfp36l2	12	protein_coding		10.1316	9.75828	8.7854	8.71038
Down	ENSDARG00000104643	-1.21738	0.0994	tuba7l	10	protein_coding		5.9857	6.58748	5.35743	4.99013
Down	ENSDARG00000024195	-1.21611	7.22e-07	znf395b	20	protein_coding		9.61838	9.37816	8.26463	8.33345
Down	ENSDARG00000020298	-1.21505	0.000113	btg2	22	protein_coding		9.40992	9.92847	8.09311	8.79403
Down	ENSDARG00000102366	-1.21343	0.00203	micall2a	3	protein_coding		7.93773	8.04569	7.04228	6.52319
Down	ENSDARG00000069464	-1.21321	0.0037	cox7a1	15	protein_coding		7.70741	7.95404	6.88695	6.37008
Down	ENSDARG00000061603	-1.21051	0.0211	sorbs2b	14	protein_coding		6.93943	7.24545	6.10316	5.75509
Down	ENSDARG00000077227	-1.21035	0.061	fbxl6	19	protein_coding		6.79023	6.32017	5.49828	5.39124
Down	ENSDARG00000078603	-1.20952	6.98e-09	myo1hb	5	protein_coding		10.8358	10.5088	9.43772	9.5173
Down	ENSDARG00000017121	-1.20717	0.00048	mafba	23	protein_coding		8.83506	8.31494	7.23175	7.57792
Down	ENSDARG00000077855	-1.20486	0.0936	znrf2a	19	protein_coding		6.35617	6.16531	5.23394	5.07185
Down	ENSDARG00000016809	-1.20475	4.78e-07	prkacab	1	protein_coding		9.69304	10.0009	8.55324	8.75436
Down	ENSDARG00000013853	-1.20448	1.96e-06	lmo4a	5	protein_coding		9.18697	9.29966	8.05712	8.04562
Down	ENSDARG00000101676	-1.20412	0.0209	KLHL28	17	protein_coding		7.19826	6.97712	5.76686	6.10485
Down	ENSDARG00000105114	-1.2035	0.0182	crebrf	21	protein_coding		7.50127	6.92979	6.10316	6.08531
Down	ENSDARG00000023151	-1.19697	6.8e-11	ucp1	1	protein_coding		18.1646	18.5913	17.1467	17.2451
Down	ENSDARG00000021494	-1.19603	1.48e-07	hnf4a	23	protein_coding		10.7033	11.2315	9.7439	9.84965
Down	ENSDARG00000036791	-1.19439	0.0529	dnmt3bb.1	23	protein_coding		6.451	7.11046	5.85333	5.48371
Down	ENSDARG00000017229	-1.19423	0.0578	megf10	10	protein_coding		6.33974	7.1523	5.62658	5.70474
Down	ENSDARG00000104572	-1.19389	3.33e-11	si:dkey-35h6.1	14	protein_coding		13.9784	13.8942	12.5439	12.919
Down	ENSDARG00000060397	-1.19255	3.9e-12	hhip	1	protein_coding		11.5289	11.4569	10.3071	10.3
Down	ENSDARG00000058996	-1.1894	0.0278	jam2a	1	protein_coding		6.89514	6.97712	5.85333	5.75509
Down	ENSDARG00000096046	-1.18812	0.0584	BX649307.1	4	antisense		7.05465	6.39178	5.47119	5.80373
Down	ENSDARG00000093201	-1.18717	0.00785	si:dkey-112e17.1	5	protein_coding		7.34541	7.57777	6.3312	6.30398
Down	ENSDARG00000002607	-1.1859	0.0698	unm_sa1614	11	protein_coding		6.27208	6.8302	5.49828	5.42273
Down	ENSDARG00000090914	-1.18553	1.44e-08	si:ch211-117k10.3 ENSDARG00000090914	11	protein_coding		10.1112	10.2184	8.94158	9.02955
Down	ENSDARG00000007490	-1.18479	0.0014	adrb1 ENSDARG00000007490	12	protein_coding		8.16921	8.86478	7.54273	7.21399
Down	ENSDARG00000104110	-1.18395	4.84e-06	col4a2 ENSDARG00000104110	9	protein_coding		9.22772	9.10033	8.00141	7.9889
Down	ENSDARG00000002952	-1.18125	0.0302	smo	4	protein_coding		7.35362	6.74161	5.97403	5.94054
Down	ENSDARG00000013775	-1.18012	1.78e-05	si:dkey-246g23.4	18	protein_coding		9.32274	9.85647	8.34144	8.53419
Down	ENSDARG00000023678	-1.17627	0.00013	ercc5	1	protein_coding		8.71917	9.26512	7.90348	7.79799
Down	ENSDARG00000116271	-1.17623	0.0105	BX470259.2	3	protein_coding		7.24312	7.74206	6.39024	6.35384
Down	ENSDARG00000011961	-1.17589	0.00127	csrp2	4	protein_coding		8.63751	8.35132	6.98597	7.63952
Down	ENSDARG00000038222	-1.17552	0.00557	tyw3	2	protein_coding		7.48642	7.75116	6.50153	6.46388
Down	ENSDARG00000056541	-1.17502	9.83e-08	nr0b1	11	protein_coding		10.9301	11.2873	9.75658	10.116
Down	ENSDARG00000002758	-1.17453	1.48e-09	dedd1	16	protein_coding		10.5608	10.5985	9.35862	9.45965
Down	ENSDARG00000032469	-1.17449	0.0517	ampd3b	18	protein_coding		6.55429	6.8302	5.52487	5.65258
Down	ENSDARG00000079071	-1.1738	0.0257	jam2b	9	protein_coding		7.28663	7.30848	6.51486	5.70474
Down	ENSDARG00000059362	-1.17267	0.000444	cavin1b	24	protein_coding		8.38873	8.70528	7.1991	7.57792
Down	ENSDARG00000024537	-1.17102	4.12e-06	emilin1a	20	protein_coding		9.49026	9.48025	8.48716	8.13863
Down	ENSDARG00000076850	-1.17065	0.0427	si:ch211-157b11.14	6	protein_coding		7.06468	6.68572	5.57662	5.96213
Down	ENSDARG00000062593	-1.16932	0.0432	stox1	13	protein_coding		6.95029	7.41544	6.4608	5.54223
Down	ENSDARG00000089225	-1.16803	0.0203	ro60	2	protein_coding		7.50864	7.12454	6.44696	5.91862
Down	ENSDARG00000016531	-1.16544	0.0301	klhl4	14	protein_coding		6.90634	7.1523	6.08541	5.73013
Down	ENSDARG00000063612	-1.16226	0.00172	antxr1c	12	protein_coding		8.07309	7.9619	7.00499	6.75113
Down	ENSDARG00000042112	-1.16205	5.44e-06	dio1	8	protein_coding		9.40202	9.8093	8.48378	8.445
Down	ENSDARG00000034326	-1.16004	9.71e-07	ing3	4	protein_coding		9.63699	9.9484	8.65905	8.63509
Down	ENSDARG00000076847	-1.15956	5.18e-05	tnrc6c1	3	protein_coding		8.82624	8.96991	7.62492	7.874
Down	ENSDARG00000038446	-1.15857	0.00434	nrp2b	9	protein_coding		7.84764	7.61814	6.5797	6.64833
Down	ENSDARG00000057378	-1.15849	1e-08	selenou1a	13	protein_coding		10.3636	10.5341	9.26511	9.32864
Down	ENSDARG00000018958	-1.15736	0.0168	nrarpb	5	protein_coding		7.39396	7.12454	6.20534	6.10485
Down	ENSDARG00000059699	-1.15663	0.0691	dnajc16	23	protein_coding		6.76584	6.50376	5.29701	5.77961
Down	ENSDARG00000075990	-1.15601	0.047	acap3a	23	protein_coding		7.02413	6.91366	6.1888	5.45354
Down	ENSDARG00000068621	-1.15497	0.00414	si:ch211-181d7.3	15	protein_coding		7.8764	7.71439	6.52806	6.81185
Down	ENSDARG00000041060	-1.15169	0.0497	lgals9l3	15	protein_coding		7.77618	6.60767	6.28528	6.12413
Down	ENSDARG00000055331	-1.15128	0.0138	aldh9a1a.2	8	protein_coding		7.22534	7.81334	6.3312	6.52319
Down	ENSDARG00000008723	-1.15101	0.0867	prkcba	1	protein_coding		6.48128	6.46001	5.16799	5.59846
Down	ENSDARG00000029874	-1.15049	0.037	khk	17	protein_coding		6.72847	7.2836	5.87416	5.98341
Down	ENSDARG00000024278	-1.14951	1.55e-05	adh8b	13	protein_coding		9.56461	10.1391	8.76323	8.70719
Down	ENSDARG00000037838	-1.14867	8.28e-08	unkl	3	protein_coding		10.1494	10.3243	9.00198	9.18454
Down	ENSDARG00000061794	-1.14857	0.0639	jam3b	21	protein_coding		6.65068	6.70459	5.35743	5.80373
Down	ENSDARG00000002411	-1.14807	0.0202	pde4cb	11	protein_coding		7.18912	7.5675	5.9932	6.52319
Down	ENSDARG00000077737	-1.14658	0.012	spsb3a	3	protein_coding		7.30367	7.49347	6.30075	6.28698
Down	ENSDARG00000058229	-1.14544	0.0721	acot11a	2	protein_coding		6.35617	6.88086	5.57662	5.54223
Down	ENSDARG00000056985	-1.14457	0.0571	tpte	10	protein_coding		6.92849	6.54622	5.76686	5.57061
Down	ENSDARG00000011929	-1.14335	0.000387	plp1b	5	protein_coding		9.01914	8.7239	7.99191	7.46146
Down	ENSDARG00000030530	-1.14322	2.43e-09	slc22a2	20	protein_coding		12.6622	13.0624	11.6559	11.807
Down	ENSDARG00000008906	-1.14127	0.0364	si:ch211-241e1.5	2	protein_coding		6.79023	7.43817	6.1888	5.89636
Down	ENSDARG00000002219	-1.1402	0.0634	si:dkey-103j14.5	13	protein_coding		6.6373	6.96152	5.38672	6.00437
Down	ENSDARG00000044718	-1.14018	0.0166	vav2	21	protein_coding		7.7138	7.2325	6.5797	6.18048
Down	ENSDARG00000016981	-1.13958	0.024	bcar3	8	protein_coding		7.30367	7.08187	6.26964	5.91862
Down	ENSDARG00000033754	-1.13749	0.00778	rbm48	19	protein_coding		7.53052	7.71439	6.64176	6.38615
Down	ENSDARG00000077537	-1.13324	0.0164	nudt19	7	protein_coding		7.18912	7.74206	6.31605	6.46388
Down	ENSDARG00000009131	-1.13316	0.033	slc10a4	20	protein_coding		6.89514	7.2836	5.85333	6.16194
Down	ENSDARG00000013460	-1.13103	0.0265	wfikkn2a	3	protein_coding		7.21637	7.00784	6.08541	5.98341
Down	ENSDARG00000104701	-1.13098	0.014	map7d1b ENSDARG00000104701	19	protein_coding		7.47894	7.53624	6.13803	6.64833
Down	ENSDARG00000017821	-1.13039	0.00112	gata5	23	protein_coding		8.20593	8.13187	7.0144	7.11144
Down	ENSDARG00000051746	-1.13027	0.000234	ada2a	25	protein_coding		8.50749	8.76043	7.55568	7.49147
Down	ENSDARG00000086569	-1.12902	2.46e-13	zgc:172051	3	protein_coding		13.2658	13.2116	12.1211	12.1003
Down	ENSDARG00000100657	-1.12833	0.0181	egfl7	21	protein_coding		7.49386	7.357	6.5797	6.04541
Down	ENSDARG00000089354	-1.12772	0.053	tspan4a	18	protein_coding		6.93943	7.09624	6.28528	5.48371
Down	ENSDARG00000104172	-1.12735	3.86e-07	diabloa	15	protein_coding		13.138	13.564	11.9738	12.4643
Down	ENSDARG00000043046	-1.12704	2.94e-05	fbxl5	23	protein_coding		9.28676	9.74922	8.33018	8.49769
Down	ENSDARG00000098334	-1.1269	0.023	exosc3	14	protein_coding		7.36989	7.63791	6.74715	5.98341
Down	ENSDARG00000053853	-1.12683	0.0134	slc13a2	21	protein_coding		7.41764	7.47161	6.1888	6.50859
Down	ENSDARG00000021555	-1.12575	0.0119	prkn	13	protein_coding		7.49386	7.60816	6.65386	6.23471
Down	ENSDARG00000039356	-1.12432	0.0169	zgc:194209	4	protein_coding		7.23426	7.822	6.59233	6.3208
Down	ENSDARG00000079752	-1.1241	5.55e-05	col6a4a ENSDARG00000079752	16	protein_coding		9.21876	9.76054	8.44253	8.34992
Down	ENSDARG00000112073	-1.12086	0.0538	CABZ01043953.1 ENSDARG00000112073	4	protein_coding		6.72847	7.36888	6.26964	5.6789
Down	ENSDARG00000069893	-1.12006	2.56e-05	sphk2	16	protein_coding		9.24547	9.20674	8.26068	7.95699
Down	ENSDARG00000022767	-1.11917	3.75e-08	apobb.1	20	protein_coding		17.2433	17.7016	16.1998	16.5248
Down	ENSDARG00000025902	-1.11871	0.0041	plekhg5a	11	protein_coding		8.25056	7.77814	7.0144	6.87012
Down	ENSDARG00000076005	-1.11779	2.48e-05	piezo2a.2	24	protein_coding		9.03198	9.09676	7.98713	7.92985
Down	ENSDARG00000074335	-1.11738	0.0166	boc	24	protein_coding		7.28663	7.67666	6.22168	6.58015
Down	ENSDARG00000052994	-1.11711	5.44e-10	slc25a28	13	protein_coding		11.8317	11.9063	10.6247	10.8731
Down	ENSDARG00000053209	-1.1141	0.00234	smad6a	7	protein_coding		7.93773	8.25859	6.98597	7.04217
Down	ENSDARG00000055026	-1.11358	0.0286	ptch2	2	protein_coding		7.07464	7.85616	6.22168	6.62144
Down	ENSDARG00000028943	-1.11316	0.00826	mtss1la	18	protein_coding		7.66188	8.30879	6.74715	7.09199
Down	ENSDARG00000039196	-1.11236	6.03e-05	greb1l	2	protein_coding		9.38411	9.95433	8.49727	8.67813
Down	ENSDARG00000036493	-1.11076	0.0785	si:ch73-174h16.4	7	protein_coding		6.9824	6.3683	5.62658	5.70474
Down	ENSDARG00000013847	-1.10954	0.0111	egfra	2	protein_coding		7.53052	7.53624	6.34619	6.56612
Down	ENSDARG00000055502	-1.10911	6.65e-06	cicb	16	protein_coding		9.58392	9.87741	8.51727	8.74505
Down	ENSDARG00000027290	-1.10824	0.0217	nrp1b	2	protein_coding		7.12345	7.47161	6.20534	6.26976
Down	ENSDARG00000020364	-1.10644	2.69e-09	fbp1b	5	protein_coding		14.0907	14.5003	13.1546	13.2513
Down	ENSDARG00000071487	-1.10603	0.0189	zgc:152948	21	protein_coding		7.32051	7.30848	6.3312	6.16194
Down	ENSDARG00000004034	-1.10542	0.00584	arhgdig ENSDARG00000004034	3	protein_coding		8.15988	7.69565	6.78064	6.95871
Down	ENSDARG00000063635	-1.10432	0.0538	nrxn1b	13	protein_coding		6.6901	7.16598	5.7216	6.04541
Down	ENSDARG00000017748	-1.10351	0.00188	arhgap29b	2	protein_coding		8.25494	8.12488	7.2478	6.95871
Down	ENSDARG00000062129	-1.10188	0.097	mxra8b	23	protein_coding		6.23703	6.94574	5.49828	5.6789
Down	ENSDARG00000035544	-1.0994	3.1e-09	etnppl	7	protein_coding		11.9832	12.2901	10.9834	11.1067
Down	ENSDARG00000078947	-1.09857	0.0923	sdccag8	13	protein_coding		6.9824	6.27037	5.57662	5.70474
Down	ENSDARG00000069379	-1.096	0.0356	zgc:158868	18	protein_coding		7.25193	7.06737	5.85333	6.33741
Down	ENSDARG00000004621	-1.09376	4.61e-05	gpm6ab	1	protein_coding		9.10913	9.03473	7.90854	8.07068
Down	ENSDARG00000089936	-1.09291	0.0377	selenow2b	3	protein_coding		6.93943	7.75116	6.1888	6.47894
Down	ENSDARG00000038476	-1.09059	0.058	si:dkeyp-68b7.7	2	protein_coding		6.75349	6.86417	5.7216	5.82745
Down	ENSDARG00000045749	-1.09059	0.000555	ppfibp1a	4	protein_coding		8.56516	8.44968	7.51647	7.35123
Down	ENSDARG00000079291	-1.08847	0.0384	rapgef3	23	protein_coding		7.15196	6.92979	6.03079	5.98341
Down	ENSDARG00000063917	-1.08832	1.13e-12	mt-nd4	MT	protein_coding		16.5715	16.511	15.5239	15.3791
Down	ENSDARG00000067751	-1.08612	0.051	si:rp71-68n21.9	9	protein_coding		6.97178	6.91366	6.08541	5.70474
Down	ENSDARG00000110950	-1.08514	0.011	CU929544.1	7	protein_coding		7.99656	9.12154	7.54922	7.6328
Down	ENSDARG00000010181	-1.0846	0.0577	asap2a	17	protein_coding		6.80227	7.11046	6.15515	5.65258
Down	ENSDARG00000061314	-1.07999	0.00668	ngrn	8	protein_coding		8.22395	7.77814	7.11409	6.79991
Down	ENSDARG00000077618	-1.07946	0.0356	rin3	17	protein_coding		7.98604	7.02295	6.59233	6.49384
Down	ENSDARG00000061741	-1.07883	0.0996	itpr3	8	protein_coding		6.62379	6.41488	5.62658	5.39124
Down	ENSDARG00000035810	-1.07805	0.0134	rgcc	9	protein_coding		7.82421	7.41544	6.61726	6.56612
Down	ENSDARG00000030326	-1.07554	0.0104	efna1a	19	protein_coding		7.61486	8.19328	6.7584	6.99057
Down	ENSDARG00000018971	-1.07551	0.00653	b3gnt5a	11	protein_coding		8.00179	7.93818	6.66586	7.14014
Down	ENSDARG00000058699	-1.07528	0.0111	tmeff2b	6	protein_coding		7.85344	8.44407	6.78064	7.39951
Down	ENSDARG00000063899	-1.07223	6.54e-13	mt-nd2	MT	protein_coding		15.8825	15.9214	14.8671	14.7918
Down	ENSDARG00000059950	-1.07051	0.0107	plxdc2	7	protein_coding		8.03278	7.75116	6.56697	7.10175
Down	ENSDARG00000101715	-1.06959	0.0283	arsg	12	protein_coding		7.13301	7.83918	6.40463	6.56612
Down	ENSDARG00000043317	-1.06915	0.0123	kita	20	protein_coding		7.66847	7.58797	6.44696	6.72611
Down	ENSDARG00000054609	-1.06904	0.0457	slco2b1	21	protein_coding		6.87248	7.34503	6.22168	5.96213
Down	ENSDARG00000041502	-1.06758	0.00737	tgfb1a	15	protein_coding		8.53661	7.88126	7.35542	7.032
Down	ENSDARG00000055868	-1.06453	9.76e-08	rsl1d1	12	protein_coding		10.7232	10.9913	9.82371	9.77841
Down	ENSDARG00000021154	-1.06368	0.000455	zgc:92040	12	protein_coding		9.85353	10.6925	9.10911	9.41924
Down	ENSDARG00000105237	-1.06294	0.000138	mcc	5	protein_coding		8.85543	9.00839	7.85714	7.90777
Down	ENSDARG00000074143	-1.06283	0.00349	myo10l3	9	protein_coding		7.99131	8.08223	7.0144	6.98003
Down	ENSDARG00000098108	-1.06281	0.00852	dusp2	8	protein_coding		7.72649	8.31494	6.92738	7.08216
Down	ENSDARG00000026764	-1.05934	1.39e-08	ahsg1	22	protein_coding		13.6223	13.9868	12.8487	12.6589
Down	ENSDARG00000104968	-1.05783	0.0232	si:ch211-227e10.1	4	protein_coding		7.50864	7.93018	6.3312	7.00104
Down	ENSDARG00000089368	-1.05697	0.000138	hopx	14	protein_coding		9.10671	8.88973	7.98235	7.93532
Down	ENSDARG00000053820	-1.05631	0.0688	pcmtd2a	23	protein_coding		6.9824	7.19296	6.43299	5.59846
Down	ENSDARG00000105575	-1.05597	0.0998	si:dkey-6n21.12	7	protein_coding		6.84945	6.41488	5.81074	5.48371
Down	ENSDARG00000017882	-1.05582	4.15e-06	rdh1	9	protein_coding		10.7436	11.2436	9.86722	10.0495
Down	ENSDARG00000040608	-1.0553	0.0406	gcnt7 ENSDARG00000040608	6	protein_coding		7.00341	7.55716	6.10316	6.44867
Down	ENSDARG00000063253	-1.05454	0.0474	hecw2b	1	protein_coding		7.11382	7.00784	5.87416	6.21686
Down	ENSDARG00000076994	-1.05039	0.0896	adgra2	8	protein_coding		6.55429	6.75977	5.57662	5.75509
Down	ENSDARG00000018478	-1.05029	2.82e-11	agxtb	2	protein_coding		16.707	16.8928	15.7083	15.7956
Down	ENSDARG00000007494	-1.04998	9.16e-05	st3gal8 ENSDARG00000007494	11	protein_coding		8.99836	9.13552	8.05256	8.00459
Down	ENSDARG00000061923	-1.04927	3.06e-05	amotl2a	6	protein_coding		9.41581	9.76279	8.55324	8.5592
Down	ENSDARG00000016439	-1.04717	0.0347	slc7a1a	10	protein_coding		7.10412	7.85616	6.43299	6.58015
Down	ENSDARG00000077881	-1.0461	0.000472	chl1a	23	protein_coding		8.63078	8.66731	7.64324	7.59184
Down	ENSDARG00000068637	-1.04521	0.000891	si:ch211-281l24.3	15	protein_coding		8.57922	8.44968	7.53621	7.43854
Down	ENSDARG00000079497	-1.04316	0.001	tcima	5	protein_coding		9.46587	8.84366	8.28422	8.02011
Down	ENSDARG00000087277	-1.04063	1.3e-05	selenoj	2	protein_coding		9.60984	9.88777	8.68876	8.75126
Down	ENSDARG00000061654	-1.03958	0.000413	wwc3	6	protein_coding		9.01656	8.70996	7.88307	7.80995
Down	ENSDARG00000026035	-1.03909	0.0431	ube2b	21	protein_coding		7.33716	6.99256	6.26964	6.08531
Down	ENSDARG00000035771	-1.03878	0.00132	MEPCE	23	protein_coding		8.53661	8.35132	7.38475	7.46902
Down	ENSDARG00000039123	-1.03828	0.0199	trim9	13	protein_coding		7.44861	7.74206	6.7584	6.40203
Down	ENSDARG00000086107	-1.03815	0.0788	MTERF1	19	protein_coding		6.56846	7.25828	5.97403	5.94054
Down	ENSDARG00000074791	-1.0378	0.000228	aldh3a1	15	protein_coding		8.99836	9.13899	8.18767	7.87968
Down	ENSDARG00000086740	-1.03598	2.72e-08	phyh	4	protein_coding		12.3775	12.6887	11.4156	11.5915
Down	ENSDARG00000103554	-1.02864	0.00129	notch1a	21	protein_coding		8.60007	8.3868	7.48295	7.49147
Down	ENSDARG00000101199	-1.02647	1.38e-11	rbp4	12	protein_coding		17.2931	17.4209	16.3144	16.3494
Down	ENSDARG00000105411	-1.02641	6.16e-10	si:ch211-113d11.5	14	protein_coding		12.8146	12.9043	11.7487	11.9155
Down	ENSDARG00000089717	-1.02582	3.02e-05	qpct	17	protein_coding		9.61155	9.97196	8.72647	8.83556
Down	ENSDARG00000004782	-1.02567	0.0257	fgfr3	13	protein_coding		7.41764	7.357	6.34619	6.44867
Down	ENSDARG00000056642	-1.02528	0.00453	hdac9b	16	protein_coding		8.09773	8.03081	7.04228	7.08216
Down	ENSDARG00000105117	-1.02369	7.22e-07	sdad1	21	protein_coding		10.9396	11.3052	10.0636	10.1587
Down	ENSDARG00000019353	-1.02248	0.000168	sparc	14	protein_coding		8.97727	9.00459	7.99191	7.9677
Down	ENSDARG00000096562	-1.02148	0.00165	wu:fj29h11	12	protein_coding		8.99574	8.51528	7.86757	7.66607
Down	ENSDARG00000044574	-1.02092	0.0993	rbms3	16	protein_coding		6.81421	6.52515	5.65093	5.77961
Down	ENSDARG00000023058	-1.01982	0.00311	foxo3a	17	protein_coding		8.15049	8.31494	7.1991	7.267
Down	ENSDARG00000086158	-1.01955	0.0146	ccbe1	21	protein_coding		7.56626	7.822	6.73581	6.67473
Down	ENSDARG00000015985	-1.01905	0.0108	abcc9	4	protein_coding		8.16921	7.80462	7.17412	6.81185
Down	ENSDARG00000099331	-1.01783	0.0843	CABZ01064859.1	2	protein_coding		6.6901	7.12454	6.15515	5.70474
Down	ENSDARG00000018961	-1.01658	7.24e-10	gtpbp4	2	protein_coding		13.1209	13.3141	12.1779	12.2308
Down	ENSDARG00000040568	-1.01563	0.000344	pdzd3a	15	protein_coding		8.87836	9.09318	8.07523	7.88534
Down	ENSDARG00000005704	-1.01459	0.0361	eps8l3b	8	protein_coding		7.91573	7.42685	6.31605	7.02175
Down	ENSDARG00000026784	-1.01076	0.0218	robo1	15	protein_coding		7.60802	7.93818	6.50153	7.04217
Down	ENSDARG00000055678	-1.00916	5.71e-08	akap12b	20	protein_coding		11.1098	10.973	10.0222	10.052
Down	ENSDARG00000098724	-1.00772	0.00303	rgrb ENSDARG00000098724	12	protein_coding		9.23884	10.068	8.44601	8.93172
Down	ENSDARG00000038384	-1.0068	0.0312	th2	4	protein_coding		8.37267	7.41544	6.95697	7.032
Down	ENSDARG00000020541	-1.00667	0.0048	ism1	13	protein_coding		8.06312	8.41572	7.30261	7.21399
Down	ENSDARG00000045444	-1.00657	0.0057	fzd8a	24	protein_coding		8.84964	8.54175	8.02022	7.31812
Down	ENSDARG00000100075	-1.00636	1.27e-06	abcg2a	23	protein_coding		12.7338	13.2583	12.0268	12.0004
Down	ENSDARG00000090814	-1.00575	0.000409	si:dkey-18a10.3 ENSDARG00000090814	10	protein_coding		8.82033	9.031	7.88307	7.98363
Down	ENSDARG00000004372	-1.00534	0.00812	fmnl3	23	protein_coding		8.3108	7.92214	7.27155	7.01144
Down	ENSDARG00000060977	-1.00479	0.0661	zgc:153018	14	protein_coding		7.25193	6.81291	6.15515	6.02503
Down	ENSDARG00000053097	-1.00183	1.14e-06	hsf2	20	protein_coding		10.3524	10.3797	9.28275	9.45013
Down	ENSDARG00000007369	-1.00143	0.0884	tcf7l1b	8	protein_coding		7.23426	6.58748	6.01212	5.98341
Down	ENSDARG00000052000	-1.00105	0.0185	cav2	25	protein_coding		7.55918	8.13187	6.83477	6.94793

## Sheet: Legend
Table 1: Differential Gene Expression (DGE) analysis of the fasting 6 dpf zebrafish liver upon lipofermata treatment.
Columns	Explanation
Regulation	"Up" = Up-regulated upon lipofermata treatment; "Down" = Down-regulated upon lipofermata treatment
Ensembl ID	The ID of the gene according of Ensembl GRCz11 database
log2 Fold Change	The log2 of Fold Change of the gene expression between lipofermata vs DMSO
Adj.Pval	The False Discovery Rate (FDR) for the DGE analysis
Symbol	The symbol of the gene according of Ensembl GRCz11 database
Chr	Chromosome Number for the gene
Type	Characterization of the gene as "protein_coding", "lincRNA" or "unprocessed_pseudogene"
Normalized Expression	The following four columns contain the normalized expression for the gene in each sample
6dpf_DMSO_1	Normalized expression of the gene in DMSO sample, replicate 1.
6dpf_DMSO_2	Normalized expression of the gene in DMSO sample, replicate 2.
6dpf_Lipofermata_1	Normalized expression of the gene in Lipofermata sample, replicate 1.
6dpf_Lipofermata_2	Normalized expression of the gene in Lipofermata sample, replicate 2.
